# Supplementary material for: Cofilin-1: A Modulator of Anxiety in Mice
Source: PLoS Genet. 2012 Oct 4;8(10):e1002970. doi: 10.1371/journal.pgen.1002970 (PMC3464202; doi:10.1371/journal.pgen.1002970)
Supplement: Table S1 — The table provides information on each of the QTLs for which we observed enriched GO term annotations. The phenotype and location of the QTL are given in the first three columns, followed by the GO term ID, description and fold enrichment. The subsequent columns give the genes associated with each GO term. (XLSX) [file pgen.1002970.s001.xlsx]

## Sheet: Sheet1
phenotype	chr	q.start	q.end	GO	enrichment	go.desc	ensid	ensid.desc
EPM.OpenArmLatency	1	14350403	19945122	GO:0006810	1.17183	transport	ENSMUSG00000025920	Double-stranded RNA-binding protein Staufen homolog 2. [Source:Uniprot/SWISSPROT;Acc:Q8CJ67]
EPM.OpenArmLatency	1	14350403	19945122	GO:0008150	1.14954	biological_process	ENSMUSG00000025920	Double-stranded RNA-binding protein Staufen homolog 2. [Source:Uniprot/SWISSPROT;Acc:Q8CJ67]
EPM.OpenArmLatency	1	14350403	19945122	GO:0008150	1.14954	biological_process	ENSMUSG00000025779	Lymphocyte antigen 96 precursor (MD-2 protein) (ESOP-1). [Source:Uniprot/SWISSPROT;Acc:Q9JHF9]
EPM.OpenArmLatency	1	14350403	19945122	GO:0008150	1.14954	biological_process	ENSMUSG00000025925	Telomeric repeat-binding factor 1 (TTAGGG repeat-binding factor 1). [Source:Uniprot/SWISSPROT;Acc:P70371]
EPM.OpenArmLatency	1	14350403	19945122	GO:0008150	1.14954	biological_process	ENSMUSG00000079658	Transcription elongation factor B polypeptide 1 (RNA polymerase II transcription factor SIII subunit C) (SIII p15) (Elongin-C) (EloC) (Elongin 15 kDa subunit) (Stromal membrane-associated protein SMAP1B homolog). [Source:Uniprot/SWISSPROT;Acc:P83940]
EPM.OpenArmLatency	1	14350403	19945122	GO:0009987	1.13524	cellular process	ENSMUSG00000025925	Telomeric repeat-binding factor 1 (TTAGGG repeat-binding factor 1). [Source:Uniprot/SWISSPROT;Acc:P70371]
EPM.OpenArmLatency	1	14350403	19945122	GO:0009987	1.13524	cellular process	ENSMUSG00000079658	Transcription elongation factor B polypeptide 1 (RNA polymerase II transcription factor SIII subunit C) (SIII p15) (Elongin-C) (EloC) (Elongin 15 kDa subunit) (Stromal membrane-associated protein SMAP1B homolog). [Source:Uniprot/SWISSPROT;Acc:P83940]
EPM.OpenArmLatency	1	14350403	19945122	GO:0044237	1.17907	cellular metabolic process	ENSMUSG00000025925	Telomeric repeat-binding factor 1 (TTAGGG repeat-binding factor 1). [Source:Uniprot/SWISSPROT;Acc:P70371]
EPM.OpenArmLatency	1	14350403	19945122	GO:0044237	1.17907	cellular metabolic process	ENSMUSG00000079658	Transcription elongation factor B polypeptide 1 (RNA polymerase II transcription factor SIII subunit C) (SIII p15) (Elongin-C) (EloC) (Elongin 15 kDa subunit) (Stromal membrane-associated protein SMAP1B homolog). [Source:Uniprot/SWISSPROT;Acc:P83940]
EPM.OpenArmLatency	1	14350403	19945122	GO:0051179	1.16364	localization	ENSMUSG00000025920	Double-stranded RNA-binding protein Staufen homolog 2. [Source:Uniprot/SWISSPROT;Acc:Q8CJ67]
EPM.OpenArmLatency	1	14350403	19945122	GO:0051234	1.20631	establishment of localization	ENSMUSG00000025920	Double-stranded RNA-binding protein Staufen homolog 2. [Source:Uniprot/SWISSPROT;Acc:Q8CJ67]
Faecal.Boli	1	53830820	56866195	GO:0007275	1.28246	multicellular organismal development	ENSMUSG00000025982	Splicing factor 3B subunit 1 (Spliceosome-associated protein 155) (SAP 155) (SF3b155) (Pre-mRNA-splicing factor SF3b 155 kDa subunit). [Source:Uniprot/SWISSPROT;Acc:Q99NB9]
Faecal.Boli	1	53830820	56866195	GO:0008150	1.14954	biological_process	ENSMUSG00000025982	Splicing factor 3B subunit 1 (Spliceosome-associated protein 155) (SAP 155) (SF3b155) (Pre-mRNA-splicing factor SF3b 155 kDa subunit). [Source:Uniprot/SWISSPROT;Acc:Q99NB9]
Faecal.Boli	1	53830820	56866195	GO:0009987	1.13524	cellular process	ENSMUSG00000025982	Splicing factor 3B subunit 1 (Spliceosome-associated protein 155) (SAP 155) (SF3b155) (Pre-mRNA-splicing factor SF3b 155 kDa subunit). [Source:Uniprot/SWISSPROT;Acc:Q99NB9]
Faecal.Boli	1	53830820	56866195	GO:0032501	1.31075	multicellular organismal process	ENSMUSG00000025982	Splicing factor 3B subunit 1 (Spliceosome-associated protein 155) (SAP 155) (SF3b155) (Pre-mRNA-splicing factor SF3b 155 kDa subunit). [Source:Uniprot/SWISSPROT;Acc:Q99NB9]
Faecal.Boli	1	53830820	56866195	GO:0032502	1.21928	developmental process	ENSMUSG00000025982	Splicing factor 3B subunit 1 (Spliceosome-associated protein 155) (SAP 155) (SF3b155) (Pre-mRNA-splicing factor SF3b 155 kDa subunit). [Source:Uniprot/SWISSPROT;Acc:Q99NB9]
Faecal.Boli	1	53830820	56866195	GO:0044237	1.17907	cellular metabolic process	ENSMUSG00000025982	Splicing factor 3B subunit 1 (Spliceosome-associated protein 155) (SAP 155) (SF3b155) (Pre-mRNA-splicing factor SF3b 155 kDa subunit). [Source:Uniprot/SWISSPROT;Acc:Q99NB9]
EPM.OpenArmLatency	1	67277670	71676295	GO:0008150	1.14954	biological_process	ENSMUSG00000053153	Sperm-associated antigen 16 protein (Pf20 protein homolog). [Source:Uniprot/SWISSPROT;Acc:Q8K450]
EPM.OpenArmLatency	1	67277670	71676295	GO:0009987	1.13524	cellular process	ENSMUSG00000053153	Sperm-associated antigen 16 protein (Pf20 protein homolog). [Source:Uniprot/SWISSPROT;Acc:Q8K450]
EPM.OpenArmLatency	1	67277670	71676295	GO:0032502	1.21928	developmental process	ENSMUSG00000053153	Sperm-associated antigen 16 protein (Pf20 protein homolog). [Source:Uniprot/SWISSPROT;Acc:Q8K450]
EPM.OpenArmLatency	1	67277670	71676295	GO:0048856	1.2474	anatomical structure development	ENSMUSG00000053153	Sperm-associated antigen 16 protein (Pf20 protein homolog). [Source:Uniprot/SWISSPROT;Acc:Q8K450]
OFT.CenterTime	1	77290358	82900913	GO:0008150	1.14954	biological_process	ENSMUSG00000026142	Rhomboid domain-containing protein 1 (EC 3.4.21.-). [Source:Uniprot/SWISSPROT;Acc:Q8BHC7]
OFT.CenterTime	1	77290358	82900913	GO:0009987	1.13524	cellular process	ENSMUSG00000026142	Rhomboid domain-containing protein 1 (EC 3.4.21.-). [Source:Uniprot/SWISSPROT;Acc:Q8BHC7]
EPM.OpenArmDistance	1	160621650	163901483	GO:0006810	1.17183	transport	ENSMUSG00000040297	CA009_MOUSE Isoform 2 of Q8C341 - Mus musculus (Mouse) [Source:Uniprot/Varsplic;Acc:Q8C341-2]
EPM.OpenArmDistance	1	160621650	163901483	GO:0006810	1.17183	transport	ENSMUSG00000043467	zinc finger and BTB domain containing 37 [Source:RefSeq_peptide;Acc:NP_775600]
EPM.OpenArmDistance	1	160621650	163901483	GO:0006811	1.16925	ion transport	ENSMUSG00000043467	zinc finger and BTB domain containing 37 [Source:RefSeq_peptide;Acc:NP_775600]
EPM.OpenArmDistance	1	160621650	163901483	GO:0007275	1.28246	multicellular organismal development	ENSMUSG00000040323	Gamma-secretase subunit APH-1A (APH-1a) (Aph-1alpha). [Source:Uniprot/SWISSPROT;Acc:Q8BVF7]
EPM.OpenArmDistance	1	160621650	163901483	GO:0007275	1.28246	multicellular organismal development	ENSMUSG00000026725	Tenascin-N precursor (TN-N). [Source:Uniprot/SWISSPROT;Acc:Q80Z71]
EPM.OpenArmDistance	1	160621650	163901483	GO:0007275	1.28246	multicellular organismal development	ENSMUSG00000000817	Tumor necrosis factor ligand superfamily member 6 (Fas antigen ligand) (Fas ligand) (CD178 antigen) (CD95L protein) [Contains: Tumor necrosis factor ligand superfamily member 6, membrane form; Tumor necrosis factor ligand superfamily member 6, soluble for [Source:Uniprot/SWISSPROT;Acc:P41047]
EPM.OpenArmDistance	1	160621650	163901483	GO:0008150	1.14954	biological_process	ENSMUSG00000044835	Ankyrin repeat domain-containing protein 45. [Source:Uniprot/SWISSPROT;Acc:Q810N6]
EPM.OpenArmDistance	1	160621650	163901483	GO:0008150	1.14954	biological_process	ENSMUSG00000040297	CA009_MOUSE Isoform 2 of Q8C341 - Mus musculus (Mouse) [Source:Uniprot/Varsplic;Acc:Q8C341-2]
EPM.OpenArmDistance	1	160621650	163901483	GO:0008150	1.14954	biological_process	ENSMUSG00000014226	Calcyclin-binding protein (CacyBP) (Siah-interacting protein). [Source:Uniprot/SWISSPROT;Acc:Q9CXW3]
EPM.OpenArmDistance	1	160621650	163901483	GO:0008150	1.14954	biological_process	ENSMUSG00000040323	Gamma-secretase subunit APH-1A (APH-1a) (Aph-1alpha). [Source:Uniprot/SWISSPROT;Acc:Q8BVF7]
EPM.OpenArmDistance	1	160621650	163901483	GO:0008150	1.14954	biological_process	ENSMUSG00000026705	Kelch-like protein 20 (Kelch-like ECT2-interacting protein). [Source:Uniprot/SWISSPROT;Acc:Q8VCK5]
EPM.OpenArmDistance	1	160621650	163901483	GO:0008150	1.14954	biological_process	ENSMUSG00000026698	Phosphatidylinositol N-acetylglucosaminyltransferase subunit C (EC 2.4.1.198) (Phosphatidylinositol-glycan biosynthesis class C protein) (PIG-C). [Source:Uniprot/SWISSPROT;Acc:Q9CXR4]
EPM.OpenArmDistance	1	160621650	163901483	GO:0008150	1.14954	biological_process	ENSMUSG00000026721	RAB GTPase activating protein 1-like isoform b [Source:RefSeq_peptide;Acc:NP_001033710]
EPM.OpenArmDistance	1	160621650	163901483	GO:0008150	1.14954	biological_process	ENSMUSG00000026725	Tenascin-N precursor (TN-N). [Source:Uniprot/SWISSPROT;Acc:Q80Z71]
EPM.OpenArmDistance	1	160621650	163901483	GO:0008150	1.14954	biological_process	ENSMUSG00000015829	Tenascin-R precursor (TN-R) (Restrictin) (Janusin) (Neural recognition molecule J1-160/180). [Source:Uniprot/SWISSPROT;Acc:Q8BYI9]
EPM.OpenArmDistance	1	160621650	163901483	GO:0008150	1.14954	biological_process	ENSMUSG00000000817	Tumor necrosis factor ligand superfamily member 6 (Fas antigen ligand) (Fas ligand) (CD178 antigen) (CD95L protein) [Contains: Tumor necrosis factor ligand superfamily member 6, membrane form; Tumor necrosis factor ligand superfamily member 6, soluble for [Source:Uniprot/SWISSPROT;Acc:P41047]
EPM.OpenArmDistance	1	160621650	163901483	GO:0008150	1.14954	biological_process	ENSMUSG00000043467	zinc finger and BTB domain containing 37 [Source:RefSeq_peptide;Acc:NP_775600]
EPM.OpenArmDistance	1	160621650	163901483	GO:0009987	1.13524	cellular process	ENSMUSG00000044835	Ankyrin repeat domain-containing protein 45. [Source:Uniprot/SWISSPROT;Acc:Q810N6]
EPM.OpenArmDistance	1	160621650	163901483	GO:0009987	1.13524	cellular process	ENSMUSG00000040297	CA009_MOUSE Isoform 2 of Q8C341 - Mus musculus (Mouse) [Source:Uniprot/Varsplic;Acc:Q8C341-2]
EPM.OpenArmDistance	1	160621650	163901483	GO:0009987	1.13524	cellular process	ENSMUSG00000014226	Calcyclin-binding protein (CacyBP) (Siah-interacting protein). [Source:Uniprot/SWISSPROT;Acc:Q9CXW3]
EPM.OpenArmDistance	1	160621650	163901483	GO:0009987	1.13524	cellular process	ENSMUSG00000040323	Gamma-secretase subunit APH-1A (APH-1a) (Aph-1alpha). [Source:Uniprot/SWISSPROT;Acc:Q8BVF7]
EPM.OpenArmDistance	1	160621650	163901483	GO:0009987	1.13524	cellular process	ENSMUSG00000026705	Kelch-like protein 20 (Kelch-like ECT2-interacting protein). [Source:Uniprot/SWISSPROT;Acc:Q8VCK5]
EPM.OpenArmDistance	1	160621650	163901483	GO:0009987	1.13524	cellular process	ENSMUSG00000026698	Phosphatidylinositol N-acetylglucosaminyltransferase subunit C (EC 2.4.1.198) (Phosphatidylinositol-glycan biosynthesis class C protein) (PIG-C). [Source:Uniprot/SWISSPROT;Acc:Q9CXR4]
EPM.OpenArmDistance	1	160621650	163901483	GO:0009987	1.13524	cellular process	ENSMUSG00000026721	RAB GTPase activating protein 1-like isoform b [Source:RefSeq_peptide;Acc:NP_001033710]
EPM.OpenArmDistance	1	160621650	163901483	GO:0009987	1.13524	cellular process	ENSMUSG00000026725	Tenascin-N precursor (TN-N). [Source:Uniprot/SWISSPROT;Acc:Q80Z71]
EPM.OpenArmDistance	1	160621650	163901483	GO:0009987	1.13524	cellular process	ENSMUSG00000015829	Tenascin-R precursor (TN-R) (Restrictin) (Janusin) (Neural recognition molecule J1-160/180). [Source:Uniprot/SWISSPROT;Acc:Q8BYI9]
EPM.OpenArmDistance	1	160621650	163901483	GO:0009987	1.13524	cellular process	ENSMUSG00000000817	Tumor necrosis factor ligand superfamily member 6 (Fas antigen ligand) (Fas ligand) (CD178 antigen) (CD95L protein) [Contains: Tumor necrosis factor ligand superfamily member 6, membrane form; Tumor necrosis factor ligand superfamily member 6, soluble for [Source:Uniprot/SWISSPROT;Acc:P41047]
EPM.OpenArmDistance	1	160621650	163901483	GO:0032501	1.31075	multicellular organismal process	ENSMUSG00000040323	Gamma-secretase subunit APH-1A (APH-1a) (Aph-1alpha). [Source:Uniprot/SWISSPROT;Acc:Q8BVF7]
EPM.OpenArmDistance	1	160621650	163901483	GO:0032501	1.31075	multicellular organismal process	ENSMUSG00000026725	Tenascin-N precursor (TN-N). [Source:Uniprot/SWISSPROT;Acc:Q80Z71]
EPM.OpenArmDistance	1	160621650	163901483	GO:0032501	1.31075	multicellular organismal process	ENSMUSG00000000817	Tumor necrosis factor ligand superfamily member 6 (Fas antigen ligand) (Fas ligand) (CD178 antigen) (CD95L protein) [Contains: Tumor necrosis factor ligand superfamily member 6, membrane form; Tumor necrosis factor ligand superfamily member 6, soluble for [Source:Uniprot/SWISSPROT;Acc:P41047]
EPM.OpenArmDistance	1	160621650	163901483	GO:0032502	1.21928	developmental process	ENSMUSG00000040323	Gamma-secretase subunit APH-1A (APH-1a) (Aph-1alpha). [Source:Uniprot/SWISSPROT;Acc:Q8BVF7]
EPM.OpenArmDistance	1	160621650	163901483	GO:0032502	1.21928	developmental process	ENSMUSG00000026725	Tenascin-N precursor (TN-N). [Source:Uniprot/SWISSPROT;Acc:Q80Z71]
EPM.OpenArmDistance	1	160621650	163901483	GO:0032502	1.21928	developmental process	ENSMUSG00000000817	Tumor necrosis factor ligand superfamily member 6 (Fas antigen ligand) (Fas ligand) (CD178 antigen) (CD95L protein) [Contains: Tumor necrosis factor ligand superfamily member 6, membrane form; Tumor necrosis factor ligand superfamily member 6, soluble for [Source:Uniprot/SWISSPROT;Acc:P41047]
EPM.OpenArmDistance	1	160621650	163901483	GO:0044237	1.17907	cellular metabolic process	ENSMUSG00000044835	Ankyrin repeat domain-containing protein 45. [Source:Uniprot/SWISSPROT;Acc:Q810N6]
EPM.OpenArmDistance	1	160621650	163901483	GO:0044237	1.17907	cellular metabolic process	ENSMUSG00000014226	Calcyclin-binding protein (CacyBP) (Siah-interacting protein). [Source:Uniprot/SWISSPROT;Acc:Q9CXW3]
EPM.OpenArmDistance	1	160621650	163901483	GO:0044237	1.17907	cellular metabolic process	ENSMUSG00000040323	Gamma-secretase subunit APH-1A (APH-1a) (Aph-1alpha). [Source:Uniprot/SWISSPROT;Acc:Q8BVF7]
EPM.OpenArmDistance	1	160621650	163901483	GO:0044237	1.17907	cellular metabolic process	ENSMUSG00000026705	Kelch-like protein 20 (Kelch-like ECT2-interacting protein). [Source:Uniprot/SWISSPROT;Acc:Q8VCK5]
EPM.OpenArmDistance	1	160621650	163901483	GO:0044237	1.17907	cellular metabolic process	ENSMUSG00000026698	Phosphatidylinositol N-acetylglucosaminyltransferase subunit C (EC 2.4.1.198) (Phosphatidylinositol-glycan biosynthesis class C protein) (PIG-C). [Source:Uniprot/SWISSPROT;Acc:Q9CXR4]
EPM.OpenArmDistance	1	160621650	163901483	GO:0048731	1.20693	system development	ENSMUSG00000040323	Gamma-secretase subunit APH-1A (APH-1a) (Aph-1alpha). [Source:Uniprot/SWISSPROT;Acc:Q8BVF7]
EPM.OpenArmDistance	1	160621650	163901483	GO:0048731	1.20693	system development	ENSMUSG00000026725	Tenascin-N precursor (TN-N). [Source:Uniprot/SWISSPROT;Acc:Q80Z71]
EPM.OpenArmDistance	1	160621650	163901483	GO:0048731	1.20693	system development	ENSMUSG00000000817	Tumor necrosis factor ligand superfamily member 6 (Fas antigen ligand) (Fas ligand) (CD178 antigen) (CD95L protein) [Contains: Tumor necrosis factor ligand superfamily member 6, membrane form; Tumor necrosis factor ligand superfamily member 6, soluble for [Source:Uniprot/SWISSPROT;Acc:P41047]
EPM.OpenArmDistance	1	160621650	163901483	GO:0048856	1.2474	anatomical structure development	ENSMUSG00000040323	Gamma-secretase subunit APH-1A (APH-1a) (Aph-1alpha). [Source:Uniprot/SWISSPROT;Acc:Q8BVF7]
EPM.OpenArmDistance	1	160621650	163901483	GO:0048856	1.2474	anatomical structure development	ENSMUSG00000026725	Tenascin-N precursor (TN-N). [Source:Uniprot/SWISSPROT;Acc:Q80Z71]
EPM.OpenArmDistance	1	160621650	163901483	GO:0048856	1.2474	anatomical structure development	ENSMUSG00000000817	Tumor necrosis factor ligand superfamily member 6 (Fas antigen ligand) (Fas ligand) (CD178 antigen) (CD95L protein) [Contains: Tumor necrosis factor ligand superfamily member 6, membrane form; Tumor necrosis factor ligand superfamily member 6, soluble for [Source:Uniprot/SWISSPROT;Acc:P41047]
EPM.OpenArmDistance	1	160621650	163901483	GO:0051179	1.16364	localization	ENSMUSG00000040297	CA009_MOUSE Isoform 2 of Q8C341 - Mus musculus (Mouse) [Source:Uniprot/Varsplic;Acc:Q8C341-2]
EPM.OpenArmDistance	1	160621650	163901483	GO:0051179	1.16364	localization	ENSMUSG00000026725	Tenascin-N precursor (TN-N). [Source:Uniprot/SWISSPROT;Acc:Q80Z71]
EPM.OpenArmDistance	1	160621650	163901483	GO:0051179	1.16364	localization	ENSMUSG00000043467	zinc finger and BTB domain containing 37 [Source:RefSeq_peptide;Acc:NP_775600]
EPM.OpenArmDistance	1	160621650	163901483	GO:0051234	1.20631	establishment of localization	ENSMUSG00000040297	CA009_MOUSE Isoform 2 of Q8C341 - Mus musculus (Mouse) [Source:Uniprot/Varsplic;Acc:Q8C341-2]
EPM.OpenArmDistance	1	160621650	163901483	GO:0051234	1.20631	establishment of localization	ENSMUSG00000043467	zinc finger and BTB domain containing 37 [Source:RefSeq_peptide;Acc:NP_775600]
Faecal.Boli	1	186729361	191625780	GO:0006810	1.17183	transport	ENSMUSG00000037624	Potassium channel subfamily K member 2 (Outward rectifying potassium channel protein TREK-1) (Two pore potassium channel TPKC1) (TREK-1 K(+) channel subunit). [Source:Uniprot/SWISSPROT;Acc:P97438]
Faecal.Boli	1	186729361	191625780	GO:0006811	1.16925	ion transport	ENSMUSG00000037624	Potassium channel subfamily K member 2 (Outward rectifying potassium channel protein TREK-1) (Two pore potassium channel TPKC1) (TREK-1 K(+) channel subunit). [Source:Uniprot/SWISSPROT;Acc:P97438]
Faecal.Boli	1	186729361	191625780	GO:0008150	1.14954	biological_process	ENSMUSG00000037624	Potassium channel subfamily K member 2 (Outward rectifying potassium channel protein TREK-1) (Two pore potassium channel TPKC1) (TREK-1 K(+) channel subunit). [Source:Uniprot/SWISSPROT;Acc:P97438]
Faecal.Boli	1	186729361	191625780	GO:0008150	1.14954	biological_process	ENSMUSG00000026604	Tyrosine-protein phosphatase non-receptor type 14 (EC 3.1.3.48) (Protein-tyrosine phosphatase PTP36). [Source:Uniprot/SWISSPROT;Acc:Q62130]
Faecal.Boli	1	186729361	191625780	GO:0009987	1.13524	cellular process	ENSMUSG00000037624	Potassium channel subfamily K member 2 (Outward rectifying potassium channel protein TREK-1) (Two pore potassium channel TPKC1) (TREK-1 K(+) channel subunit). [Source:Uniprot/SWISSPROT;Acc:P97438]
Faecal.Boli	1	186729361	191625780	GO:0009987	1.13524	cellular process	ENSMUSG00000026604	Tyrosine-protein phosphatase non-receptor type 14 (EC 3.1.3.48) (Protein-tyrosine phosphatase PTP36). [Source:Uniprot/SWISSPROT;Acc:Q62130]
Faecal.Boli	1	186729361	191625780	GO:0044237	1.17907	cellular metabolic process	ENSMUSG00000026604	Tyrosine-protein phosphatase non-receptor type 14 (EC 3.1.3.48) (Protein-tyrosine phosphatase PTP36). [Source:Uniprot/SWISSPROT;Acc:Q62130]
Faecal.Boli	1	186729361	191625780	GO:0051179	1.16364	localization	ENSMUSG00000037624	Potassium channel subfamily K member 2 (Outward rectifying potassium channel protein TREK-1) (Two pore potassium channel TPKC1) (TREK-1 K(+) channel subunit). [Source:Uniprot/SWISSPROT;Acc:P97438]
Faecal.Boli	1	186729361	191625780	GO:0051234	1.20631	establishment of localization	ENSMUSG00000037624	Potassium channel subfamily K member 2 (Outward rectifying potassium channel protein TREK-1) (Two pore potassium channel TPKC1) (TREK-1 K(+) channel subunit). [Source:Uniprot/SWISSPROT;Acc:P97438]
Context.Mean.Freeze	2	40483797	45522550	GO:0007275	1.28246	multicellular organismal development	ENSMUSG00000026872	Zinc finger E-box-binding homeobox 2 (Zinc finger homeobox protein 1b) (Smad-interacting protein 1). [Source:Uniprot/SWISSPROT;Acc:Q9R0G7]
Context.Mean.Freeze	2	40483797	45522550	GO:0008150	1.14954	biological_process	ENSMUSG00000026872	Zinc finger E-box-binding homeobox 2 (Zinc finger homeobox protein 1b) (Smad-interacting protein 1). [Source:Uniprot/SWISSPROT;Acc:Q9R0G7]
Context.Mean.Freeze	2	40483797	45522550	GO:0009987	1.13524	cellular process	ENSMUSG00000026872	Zinc finger E-box-binding homeobox 2 (Zinc finger homeobox protein 1b) (Smad-interacting protein 1). [Source:Uniprot/SWISSPROT;Acc:Q9R0G7]
Context.Mean.Freeze	2	40483797	45522550	GO:0032501	1.31075	multicellular organismal process	ENSMUSG00000026872	Zinc finger E-box-binding homeobox 2 (Zinc finger homeobox protein 1b) (Smad-interacting protein 1). [Source:Uniprot/SWISSPROT;Acc:Q9R0G7]
Context.Mean.Freeze	2	40483797	45522550	GO:0032502	1.21928	developmental process	ENSMUSG00000026872	Zinc finger E-box-binding homeobox 2 (Zinc finger homeobox protein 1b) (Smad-interacting protein 1). [Source:Uniprot/SWISSPROT;Acc:Q9R0G7]
Context.Mean.Freeze	2	40483797	45522550	GO:0044237	1.17907	cellular metabolic process	ENSMUSG00000026872	Zinc finger E-box-binding homeobox 2 (Zinc finger homeobox protein 1b) (Smad-interacting protein 1). [Source:Uniprot/SWISSPROT;Acc:Q9R0G7]
Context.Mean.Freeze	2	40483797	45522550	GO:0048731	1.20693	system development	ENSMUSG00000026872	Zinc finger E-box-binding homeobox 2 (Zinc finger homeobox protein 1b) (Smad-interacting protein 1). [Source:Uniprot/SWISSPROT;Acc:Q9R0G7]
Context.Mean.Freeze	2	40483797	45522550	GO:0048856	1.2474	anatomical structure development	ENSMUSG00000026872	Zinc finger E-box-binding homeobox 2 (Zinc finger homeobox protein 1b) (Smad-interacting protein 1). [Source:Uniprot/SWISSPROT;Acc:Q9R0G7]
Context.Mean.Freeze	2	40483797	45522550	GO:0051179	1.16364	localization	ENSMUSG00000026872	Zinc finger E-box-binding homeobox 2 (Zinc finger homeobox protein 1b) (Smad-interacting protein 1). [Source:Uniprot/SWISSPROT;Acc:Q9R0G7]
OFT.Latency	2	69970051	73133111	GO:0008150	1.14954	biological_process	ENSMUSG00000041777	CBF1-interacting corepressor. [Source:Uniprot/SWISSPROT;Acc:Q9DA19]
OFT.Latency	2	69970051	73133111	GO:0009987	1.13524	cellular process	ENSMUSG00000041777	CBF1-interacting corepressor. [Source:Uniprot/SWISSPROT;Acc:Q9DA19]
OFT.Latency	2	69970051	73133111	GO:0044237	1.17907	cellular metabolic process	ENSMUSG00000041777	CBF1-interacting corepressor. [Source:Uniprot/SWISSPROT;Acc:Q9DA19]
FN.Latency	2	142226461	148357423	GO:0006810	1.17183	transport	ENSMUSG00000027422	RRBP1_MOUSE Isoform RRp47 of Q99PL5 - Mus musculus (Mouse) [Source:Uniprot/Varsplic;Acc:Q99PL5-3]
FN.Latency	2	142226461	148357423	GO:0006810	1.17183	transport	ENSMUSG00000063873	Sodium/potassium/calcium exchanger 3 precursor (Na(+)/K(+)/Ca(2+)- exchange protein 3). [Source:Uniprot/SWISSPROT;Acc:Q99PD7]
FN.Latency	2	142226461	148357423	GO:0006810	1.17183	transport	ENSMUSG00000027423	Sorting nexin-5. [Source:Uniprot/SWISSPROT;Acc:Q9D8U8]
FN.Latency	2	142226461	148357423	GO:0006811	1.16925	ion transport	ENSMUSG00000063873	Sodium/potassium/calcium exchanger 3 precursor (Na(+)/K(+)/Ca(2+)- exchange protein 3). [Source:Uniprot/SWISSPROT;Acc:Q99PD7]
FN.Latency	2	142226461	148357423	GO:0008150	1.14954	biological_process	ENSMUSG00000027425	Cysteine-rich protein 2-binding protein (CSRP2-binding protein) (CRP2BP) (CRP2-binding partner). [Source:Uniprot/SWISSPROT;Acc:Q8CID0]
FN.Latency	2	142226461	148357423	GO:0008150	1.14954	biological_process	ENSMUSG00000027430	D-tyrosyl-tRNA(Tyr) deacylase 1 (EC 3.1.-.-). [Source:Uniprot/SWISSPROT;Acc:Q9DD18]
FN.Latency	2	142226461	148357423	GO:0008150	1.14954	biological_process	ENSMUSG00000015932	Destrin (Actin-depolymerizing factor) (ADF) (Sid 23). [Source:Uniprot/SWISSPROT;Acc:Q9R0P5]
FN.Latency	2	142226461	148357423	GO:0008150	1.14954	biological_process	ENSMUSG00000027427	DNA-directed RNA polymerase III subunit RPC6 (RNA polymerase III subunit C6) (DNA-directed RNA polymerase III subunit F). [Source:Uniprot/SWISSPROT;Acc:Q921X6]
FN.Latency	2	142226461	148357423	GO:0008150	1.14954	biological_process	ENSMUSG00000027422	RRBP1_MOUSE Isoform RRp47 of Q99PL5 - Mus musculus (Mouse) [Source:Uniprot/Varsplic;Acc:Q99PL5-3]
FN.Latency	2	142226461	148357423	GO:0008150	1.14954	biological_process	ENSMUSG00000063873	Sodium/potassium/calcium exchanger 3 precursor (Na(+)/K(+)/Ca(2+)- exchange protein 3). [Source:Uniprot/SWISSPROT;Acc:Q99PD7]
FN.Latency	2	142226461	148357423	GO:0008150	1.14954	biological_process	ENSMUSG00000027423	Sorting nexin-5. [Source:Uniprot/SWISSPROT;Acc:Q9D8U8]
FN.Latency	2	142226461	148357423	GO:0009987	1.13524	cellular process	ENSMUSG00000027430	D-tyrosyl-tRNA(Tyr) deacylase 1 (EC 3.1.-.-). [Source:Uniprot/SWISSPROT;Acc:Q9DD18]
FN.Latency	2	142226461	148357423	GO:0009987	1.13524	cellular process	ENSMUSG00000015932	Destrin (Actin-depolymerizing factor) (ADF) (Sid 23). [Source:Uniprot/SWISSPROT;Acc:Q9R0P5]
FN.Latency	2	142226461	148357423	GO:0009987	1.13524	cellular process	ENSMUSG00000027427	DNA-directed RNA polymerase III subunit RPC6 (RNA polymerase III subunit C6) (DNA-directed RNA polymerase III subunit F). [Source:Uniprot/SWISSPROT;Acc:Q921X6]
FN.Latency	2	142226461	148357423	GO:0009987	1.13524	cellular process	ENSMUSG00000027422	RRBP1_MOUSE Isoform RRp47 of Q99PL5 - Mus musculus (Mouse) [Source:Uniprot/Varsplic;Acc:Q99PL5-3]
FN.Latency	2	142226461	148357423	GO:0009987	1.13524	cellular process	ENSMUSG00000063873	Sodium/potassium/calcium exchanger 3 precursor (Na(+)/K(+)/Ca(2+)- exchange protein 3). [Source:Uniprot/SWISSPROT;Acc:Q99PD7]
FN.Latency	2	142226461	148357423	GO:0009987	1.13524	cellular process	ENSMUSG00000027423	Sorting nexin-5. [Source:Uniprot/SWISSPROT;Acc:Q9D8U8]
FN.Latency	2	142226461	148357423	GO:0030836	51.9481	positive regulation of actin filament depolymerization	ENSMUSG00000015932	Destrin (Actin-depolymerizing factor) (ADF) (Sid 23). [Source:Uniprot/SWISSPROT;Acc:Q9R0P5]
FN.Latency	2	142226461	148357423	GO:0044237	1.17907	cellular metabolic process	ENSMUSG00000027430	D-tyrosyl-tRNA(Tyr) deacylase 1 (EC 3.1.-.-). [Source:Uniprot/SWISSPROT;Acc:Q9DD18]
FN.Latency	2	142226461	148357423	GO:0044237	1.17907	cellular metabolic process	ENSMUSG00000015932	Destrin (Actin-depolymerizing factor) (ADF) (Sid 23). [Source:Uniprot/SWISSPROT;Acc:Q9R0P5]
FN.Latency	2	142226461	148357423	GO:0044237	1.17907	cellular metabolic process	ENSMUSG00000027427	DNA-directed RNA polymerase III subunit RPC6 (RNA polymerase III subunit C6) (DNA-directed RNA polymerase III subunit F). [Source:Uniprot/SWISSPROT;Acc:Q921X6]
FN.Latency	2	142226461	148357423	GO:0051179	1.16364	localization	ENSMUSG00000015932	Destrin (Actin-depolymerizing factor) (ADF) (Sid 23). [Source:Uniprot/SWISSPROT;Acc:Q9R0P5]
FN.Latency	2	142226461	148357423	GO:0051179	1.16364	localization	ENSMUSG00000027422	RRBP1_MOUSE Isoform RRp47 of Q99PL5 - Mus musculus (Mouse) [Source:Uniprot/Varsplic;Acc:Q99PL5-3]
FN.Latency	2	142226461	148357423	GO:0051179	1.16364	localization	ENSMUSG00000063873	Sodium/potassium/calcium exchanger 3 precursor (Na(+)/K(+)/Ca(2+)- exchange protein 3). [Source:Uniprot/SWISSPROT;Acc:Q99PD7]
FN.Latency	2	142226461	148357423	GO:0051179	1.16364	localization	ENSMUSG00000027423	Sorting nexin-5. [Source:Uniprot/SWISSPROT;Acc:Q9D8U8]
FN.Latency	2	142226461	148357423	GO:0051234	1.20631	establishment of localization	ENSMUSG00000027422	RRBP1_MOUSE Isoform RRp47 of Q99PL5 - Mus musculus (Mouse) [Source:Uniprot/Varsplic;Acc:Q99PL5-3]
FN.Latency	2	142226461	148357423	GO:0051234	1.20631	establishment of localization	ENSMUSG00000063873	Sodium/potassium/calcium exchanger 3 precursor (Na(+)/K(+)/Ca(2+)- exchange protein 3). [Source:Uniprot/SWISSPROT;Acc:Q99PD7]
FN.Latency	2	142226461	148357423	GO:0051234	1.20631	establishment of localization	ENSMUSG00000027423	Sorting nexin-5. [Source:Uniprot/SWISSPROT;Acc:Q9D8U8]
EMO	3	14887894	19163209	GO:0006810	1.17183	transport	ENSMUSG00000027562	Carbonic anhydrase 2 (EC 4.2.1.1) (Carbonic anhydrase II) (Carbonate dehydratase II) (CA-II). [Source:Uniprot/SWISSPROT;Acc:P00920]
EMO	3	14887894	19163209	GO:0008150	1.14954	biological_process	ENSMUSG00000027562	Carbonic anhydrase 2 (EC 4.2.1.1) (Carbonic anhydrase II) (Carbonate dehydratase II) (CA-II). [Source:Uniprot/SWISSPROT;Acc:P00920]
EMO	3	14887894	19163209	GO:0009987	1.13524	cellular process	ENSMUSG00000027562	Carbonic anhydrase 2 (EC 4.2.1.1) (Carbonic anhydrase II) (Carbonate dehydratase II) (CA-II). [Source:Uniprot/SWISSPROT;Acc:P00920]
EMO	3	14887894	19163209	GO:0032502	1.21928	developmental process	ENSMUSG00000027562	Carbonic anhydrase 2 (EC 4.2.1.1) (Carbonic anhydrase II) (Carbonate dehydratase II) (CA-II). [Source:Uniprot/SWISSPROT;Acc:P00920]
EMO	3	14887894	19163209	GO:0044237	1.17907	cellular metabolic process	ENSMUSG00000027562	Carbonic anhydrase 2 (EC 4.2.1.1) (Carbonic anhydrase II) (Carbonate dehydratase II) (CA-II). [Source:Uniprot/SWISSPROT;Acc:P00920]
EMO	3	14887894	19163209	GO:0048856	1.2474	anatomical structure development	ENSMUSG00000027562	Carbonic anhydrase 2 (EC 4.2.1.1) (Carbonic anhydrase II) (Carbonate dehydratase II) (CA-II). [Source:Uniprot/SWISSPROT;Acc:P00920]
EMO	3	14887894	19163209	GO:0051179	1.16364	localization	ENSMUSG00000027562	Carbonic anhydrase 2 (EC 4.2.1.1) (Carbonic anhydrase II) (Carbonate dehydratase II) (CA-II). [Source:Uniprot/SWISSPROT;Acc:P00920]
EMO	3	14887894	19163209	GO:0051234	1.20631	establishment of localization	ENSMUSG00000027562	Carbonic anhydrase 2 (EC 4.2.1.1) (Carbonic anhydrase II) (Carbonate dehydratase II) (CA-II). [Source:Uniprot/SWISSPROT;Acc:P00920]
EPM.OpenArmLatency	4	65694455	71801220	GO:0008150	1.14954	biological_process	ENSMUSG00000008305	Transducin-like enhancer protein 1 (Groucho-related protein 1) (Grg- 1). [Source:Uniprot/SWISSPROT;Acc:Q62440]
EPM.OpenArmLatency	4	65694455	71801220	GO:0009987	1.13524	cellular process	ENSMUSG00000008305	Transducin-like enhancer protein 1 (Groucho-related protein 1) (Grg- 1). [Source:Uniprot/SWISSPROT;Acc:Q62440]
EPM.OpenArmLatency	4	65694455	71801220	GO:0044237	1.17907	cellular metabolic process	ENSMUSG00000008305	Transducin-like enhancer protein 1 (Groucho-related protein 1) (Grg- 1). [Source:Uniprot/SWISSPROT;Acc:Q62440]
Faecal.Boli	4	94275131	98385531	GO:0007275	1.28246	multicellular organismal development	ENSMUSG00000028572	Hook homolog 1. [Source:Uniprot/SWISSPROT;Acc:Q8BIL5]
Faecal.Boli	4	94275131	98385531	GO:0008150	1.14954	biological_process	ENSMUSG00000052914	Cytochrome P450 2J6 (EC 1.14.14.1) (CYPIIJ6) (Arachidonic acid epoxygenase). [Source:Uniprot/SWISSPROT;Acc:O54750]
Faecal.Boli	4	94275131	98385531	GO:0008150	1.14954	biological_process	ENSMUSG00000028572	Hook homolog 1. [Source:Uniprot/SWISSPROT;Acc:Q8BIL5]
Faecal.Boli	4	94275131	98385531	GO:0008150	1.14954	biological_process	ENSMUSG00000028565	Nuclear factor 1 A-type (Nuclear factor 1/A) (NF1-A) (NFI-A) (NF-I/A) (CCAAT-box-binding transcription factor) (CTF) (TGGCA-binding protein). [Source:Uniprot/SWISSPROT;Acc:Q02780]
Faecal.Boli	4	94275131	98385531	GO:0008150	1.14954	biological_process	ENSMUSG00000062627	Protein MYSM1 (Myb-like, SWIRM and MPN domain-containing protein 1). [Source:Uniprot/SWISSPROT;Acc:Q69Z66]
Faecal.Boli	4	94275131	98385531	GO:0008150	1.14954	biological_process	ENSMUSG00000028573	RIKEN cDNA 2310009E04 gene (2310009E04Rik), mRNA [Source:RefSeq_dna;Acc:NM_029347]
Faecal.Boli	4	94275131	98385531	GO:0009987	1.13524	cellular process	ENSMUSG00000028572	Hook homolog 1. [Source:Uniprot/SWISSPROT;Acc:Q8BIL5]
Faecal.Boli	4	94275131	98385531	GO:0009987	1.13524	cellular process	ENSMUSG00000028565	Nuclear factor 1 A-type (Nuclear factor 1/A) (NF1-A) (NFI-A) (NF-I/A) (CCAAT-box-binding transcription factor) (CTF) (TGGCA-binding protein). [Source:Uniprot/SWISSPROT;Acc:Q02780]
Faecal.Boli	4	94275131	98385531	GO:0009987	1.13524	cellular process	ENSMUSG00000062627	Protein MYSM1 (Myb-like, SWIRM and MPN domain-containing protein 1). [Source:Uniprot/SWISSPROT;Acc:Q69Z66]
Faecal.Boli	4	94275131	98385531	GO:0032501	1.31075	multicellular organismal process	ENSMUSG00000028572	Hook homolog 1. [Source:Uniprot/SWISSPROT;Acc:Q8BIL5]
Faecal.Boli	4	94275131	98385531	GO:0032502	1.21928	developmental process	ENSMUSG00000028572	Hook homolog 1. [Source:Uniprot/SWISSPROT;Acc:Q8BIL5]
Faecal.Boli	4	94275131	98385531	GO:0044237	1.17907	cellular metabolic process	ENSMUSG00000028565	Nuclear factor 1 A-type (Nuclear factor 1/A) (NF1-A) (NFI-A) (NF-I/A) (CCAAT-box-binding transcription factor) (CTF) (TGGCA-binding protein). [Source:Uniprot/SWISSPROT;Acc:Q02780]
Faecal.Boli	4	94275131	98385531	GO:0044237	1.17907	cellular metabolic process	ENSMUSG00000062627	Protein MYSM1 (Myb-like, SWIRM and MPN domain-containing protein 1). [Source:Uniprot/SWISSPROT;Acc:Q69Z66]
OFT.TotalActivity	5	23652158	24621688	GO:0006810	1.17183	transport	ENSMUSG00000038319	Potassium voltage-gated channel subfamily H member 2 (Voltage-gated potassium channel subunit Kv11.1) (Ether-a-go-go-related gene potassium channel 1) (ERG1) (MERG) (Merg1) (Ether-a-go-go-related protein 1) (Eag-related protein 1). [Source:Uniprot/SWISSPROT;Acc:O35219]
OFT.TotalActivity	5	23652158	24621688	GO:0006811	1.16925	ion transport	ENSMUSG00000038319	Potassium voltage-gated channel subfamily H member 2 (Voltage-gated potassium channel subunit Kv11.1) (Ether-a-go-go-related gene potassium channel 1) (ERG1) (MERG) (Merg1) (Ether-a-go-go-related protein 1) (Eag-related protein 1). [Source:Uniprot/SWISSPROT;Acc:O35219]
OFT.TotalActivity	5	23652158	24621688	GO:0008150	1.14954	biological_process	ENSMUSG00000038319	Potassium voltage-gated channel subfamily H member 2 (Voltage-gated potassium channel subunit Kv11.1) (Ether-a-go-go-related gene potassium channel 1) (ERG1) (MERG) (Merg1) (Ether-a-go-go-related protein 1) (Eag-related protein 1). [Source:Uniprot/SWISSPROT;Acc:O35219]
OFT.TotalActivity	5	23652158	24621688	GO:0009987	1.13524	cellular process	ENSMUSG00000038319	Potassium voltage-gated channel subfamily H member 2 (Voltage-gated potassium channel subunit Kv11.1) (Ether-a-go-go-related gene potassium channel 1) (ERG1) (MERG) (Merg1) (Ether-a-go-go-related protein 1) (Eag-related protein 1). [Source:Uniprot/SWISSPROT;Acc:O35219]
OFT.TotalActivity	5	23652158	24621688	GO:0032501	1.31075	multicellular organismal process	ENSMUSG00000038319	Potassium voltage-gated channel subfamily H member 2 (Voltage-gated potassium channel subunit Kv11.1) (Ether-a-go-go-related gene potassium channel 1) (ERG1) (MERG) (Merg1) (Ether-a-go-go-related protein 1) (Eag-related protein 1). [Source:Uniprot/SWISSPROT;Acc:O35219]
OFT.TotalActivity	5	23652158	24621688	GO:0044237	1.17907	cellular metabolic process	ENSMUSG00000038319	Potassium voltage-gated channel subfamily H member 2 (Voltage-gated potassium channel subunit Kv11.1) (Ether-a-go-go-related gene potassium channel 1) (ERG1) (MERG) (Merg1) (Ether-a-go-go-related protein 1) (Eag-related protein 1). [Source:Uniprot/SWISSPROT;Acc:O35219]
OFT.TotalActivity	5	23652158	24621688	GO:0051179	1.16364	localization	ENSMUSG00000038319	Potassium voltage-gated channel subfamily H member 2 (Voltage-gated potassium channel subunit Kv11.1) (Ether-a-go-go-related gene potassium channel 1) (ERG1) (MERG) (Merg1) (Ether-a-go-go-related protein 1) (Eag-related protein 1). [Source:Uniprot/SWISSPROT;Acc:O35219]
OFT.TotalActivity	5	23652158	24621688	GO:0051234	1.20631	establishment of localization	ENSMUSG00000038319	Potassium voltage-gated channel subfamily H member 2 (Voltage-gated potassium channel subunit Kv11.1) (Ether-a-go-go-related gene potassium channel 1) (ERG1) (MERG) (Merg1) (Ether-a-go-go-related protein 1) (Eag-related protein 1). [Source:Uniprot/SWISSPROT;Acc:O35219]
FN.Latency	5	32599057	38962311	GO:0006810	1.17183	transport	ENSMUSG00000029104	Huntingtin (Huntington disease protein homolog) (HD protein). [Source:Uniprot/SWISSPROT;Acc:P42859]
FN.Latency	5	32599057	38962311	GO:0007275	1.28246	multicellular organismal development	ENSMUSG00000029104	Huntingtin (Huntington disease protein homolog) (HD protein). [Source:Uniprot/SWISSPROT;Acc:P42859]
FN.Latency	5	32599057	38962311	GO:0008150	1.14954	biological_process	ENSMUSG00000036596	Carboxypeptidase Z precursor (EC 3.4.17.-) (CPZ). [Source:Uniprot/SWISSPROT;Acc:Q8R4V4]
FN.Latency	5	32599057	38962311	GO:0008150	1.14954	biological_process	ENSMUSG00000045102	DNA polymerase nu (EC 2.7.7.7). [Source:Uniprot/SWISSPROT;Acc:Q7TQ07]
FN.Latency	5	32599057	38962311	GO:0008150	1.14954	biological_process	ENSMUSG00000029104	Huntingtin (Huntington disease protein homolog) (HD protein). [Source:Uniprot/SWISSPROT;Acc:P42859]
FN.Latency	5	32599057	38962311	GO:0008150	1.14954	biological_process	ENSMUSG00000048142	N-acetyltransferase 8-like protein (EC 2.3.1.-) (Protein Shati). [Source:Uniprot/SWISSPROT;Acc:Q3UGX3]
FN.Latency	5	32599057	38962311	GO:0008150	1.14954	biological_process	ENSMUSG00000057406	Probable histone-lysine N-methyltransferase NSD2 (EC 2.1.1.43) (Nuclear SET domain-containing protein 2) (Wolf-Hirschhorn syndrome candidate 1 protein homolog). [Source:Uniprot/SWISSPROT;Acc:Q8BVE8]
FN.Latency	5	32599057	38962311	GO:0009987	1.13524	cellular process	ENSMUSG00000036596	Carboxypeptidase Z precursor (EC 3.4.17.-) (CPZ). [Source:Uniprot/SWISSPROT;Acc:Q8R4V4]
FN.Latency	5	32599057	38962311	GO:0009987	1.13524	cellular process	ENSMUSG00000045102	DNA polymerase nu (EC 2.7.7.7). [Source:Uniprot/SWISSPROT;Acc:Q7TQ07]
FN.Latency	5	32599057	38962311	GO:0009987	1.13524	cellular process	ENSMUSG00000029104	Huntingtin (Huntington disease protein homolog) (HD protein). [Source:Uniprot/SWISSPROT;Acc:P42859]
FN.Latency	5	32599057	38962311	GO:0009987	1.13524	cellular process	ENSMUSG00000057406	Probable histone-lysine N-methyltransferase NSD2 (EC 2.1.1.43) (Nuclear SET domain-containing protein 2) (Wolf-Hirschhorn syndrome candidate 1 protein homolog). [Source:Uniprot/SWISSPROT;Acc:Q8BVE8]
FN.Latency	5	32599057	38962311	GO:0032501	1.31075	multicellular organismal process	ENSMUSG00000029104	Huntingtin (Huntington disease protein homolog) (HD protein). [Source:Uniprot/SWISSPROT;Acc:P42859]
FN.Latency	5	32599057	38962311	GO:0032501	1.31075	multicellular organismal process	ENSMUSG00000057406	Probable histone-lysine N-methyltransferase NSD2 (EC 2.1.1.43) (Nuclear SET domain-containing protein 2) (Wolf-Hirschhorn syndrome candidate 1 protein homolog). [Source:Uniprot/SWISSPROT;Acc:Q8BVE8]
FN.Latency	5	32599057	38962311	GO:0032502	1.21928	developmental process	ENSMUSG00000029104	Huntingtin (Huntington disease protein homolog) (HD protein). [Source:Uniprot/SWISSPROT;Acc:P42859]
FN.Latency	5	32599057	38962311	GO:0044237	1.17907	cellular metabolic process	ENSMUSG00000036596	Carboxypeptidase Z precursor (EC 3.4.17.-) (CPZ). [Source:Uniprot/SWISSPROT;Acc:Q8R4V4]
FN.Latency	5	32599057	38962311	GO:0044237	1.17907	cellular metabolic process	ENSMUSG00000045102	DNA polymerase nu (EC 2.7.7.7). [Source:Uniprot/SWISSPROT;Acc:Q7TQ07]
FN.Latency	5	32599057	38962311	GO:0044237	1.17907	cellular metabolic process	ENSMUSG00000057406	Probable histone-lysine N-methyltransferase NSD2 (EC 2.1.1.43) (Nuclear SET domain-containing protein 2) (Wolf-Hirschhorn syndrome candidate 1 protein homolog). [Source:Uniprot/SWISSPROT;Acc:Q8BVE8]
FN.Latency	5	32599057	38962311	GO:0048731	1.20693	system development	ENSMUSG00000029104	Huntingtin (Huntington disease protein homolog) (HD protein). [Source:Uniprot/SWISSPROT;Acc:P42859]
FN.Latency	5	32599057	38962311	GO:0048856	1.2474	anatomical structure development	ENSMUSG00000029104	Huntingtin (Huntington disease protein homolog) (HD protein). [Source:Uniprot/SWISSPROT;Acc:P42859]
FN.Latency	5	32599057	38962311	GO:0051179	1.16364	localization	ENSMUSG00000029104	Huntingtin (Huntington disease protein homolog) (HD protein). [Source:Uniprot/SWISSPROT;Acc:P42859]
FN.Latency	5	32599057	38962311	GO:0051234	1.20631	establishment of localization	ENSMUSG00000029104	Huntingtin (Huntington disease protein homolog) (HD protein). [Source:Uniprot/SWISSPROT;Acc:P42859]
EPM.OpenArmTime	5	44040533	60389645	GO:0006810	1.17183	transport	ENSMUSG00000029088	Kv channel-interacting protein 4 (KChIP4) (A-type potassium channel modulatory protein 4) (Potassium channel-interacting protein 4) (Calsenilin-like protein). [Source:Uniprot/SWISSPROT;Acc:Q6PHZ8]
EPM.OpenArmTime	5	44040533	60389645	GO:0006811	1.16925	ion transport	ENSMUSG00000029088	Kv channel-interacting protein 4 (KChIP4) (A-type potassium channel modulatory protein 4) (Potassium channel-interacting protein 4) (Calsenilin-like protein). [Source:Uniprot/SWISSPROT;Acc:Q6PHZ8]
EPM.OpenArmTime	5	44040533	60389645	GO:0008150	1.14954	biological_process	ENSMUSG00000072941	Extracellular superoxide dismutase [Cu-Zn] precursor (EC 1.15.1.1) (EC-SOD). [Source:Uniprot/SWISSPROT;Acc:O09164]
EPM.OpenArmTime	5	44040533	60389645	GO:0008150	1.14954	biological_process	ENSMUSG00000029088	Kv channel-interacting protein 4 (KChIP4) (A-type potassium channel modulatory protein 4) (Potassium channel-interacting protein 4) (Calsenilin-like protein). [Source:Uniprot/SWISSPROT;Acc:Q6PHZ8]
EPM.OpenArmTime	5	44040533	60389645	GO:0008150	1.14954	biological_process	ENSMUSG00000029108	protocadherin 7 [Source:RefSeq_peptide;Acc:NP_061234]
EPM.OpenArmTime	5	44040533	60389645	GO:0009987	1.13524	cellular process	ENSMUSG00000072941	Extracellular superoxide dismutase [Cu-Zn] precursor (EC 1.15.1.1) (EC-SOD). [Source:Uniprot/SWISSPROT;Acc:O09164]
EPM.OpenArmTime	5	44040533	60389645	GO:0009987	1.13524	cellular process	ENSMUSG00000029108	protocadherin 7 [Source:RefSeq_peptide;Acc:NP_061234]
EPM.OpenArmTime	5	44040533	60389645	GO:0044237	1.17907	cellular metabolic process	ENSMUSG00000072941	Extracellular superoxide dismutase [Cu-Zn] precursor (EC 1.15.1.1) (EC-SOD). [Source:Uniprot/SWISSPROT;Acc:O09164]
EPM.OpenArmTime	5	44040533	60389645	GO:0051179	1.16364	localization	ENSMUSG00000029088	Kv channel-interacting protein 4 (KChIP4) (A-type potassium channel modulatory protein 4) (Potassium channel-interacting protein 4) (Calsenilin-like protein). [Source:Uniprot/SWISSPROT;Acc:Q6PHZ8]
EPM.OpenArmTime	5	44040533	60389645	GO:0051234	1.20631	establishment of localization	ENSMUSG00000029088	Kv channel-interacting protein 4 (KChIP4) (A-type potassium channel modulatory protein 4) (Potassium channel-interacting protein 4) (Calsenilin-like protein). [Source:Uniprot/SWISSPROT;Acc:Q6PHZ8]
EPM.OpenArmEntries	5	44234524	54717372	GO:0006810	1.17183	transport	ENSMUSG00000029088	Kv channel-interacting protein 4 (KChIP4) (A-type potassium channel modulatory protein 4) (Potassium channel-interacting protein 4) (Calsenilin-like protein). [Source:Uniprot/SWISSPROT;Acc:Q6PHZ8]
EPM.OpenArmEntries	5	44234524	54717372	GO:0006811	1.16925	ion transport	ENSMUSG00000029088	Kv channel-interacting protein 4 (KChIP4) (A-type potassium channel modulatory protein 4) (Potassium channel-interacting protein 4) (Calsenilin-like protein). [Source:Uniprot/SWISSPROT;Acc:Q6PHZ8]
EPM.OpenArmEntries	5	44234524	54717372	GO:0008150	1.14954	biological_process	ENSMUSG00000072941	Extracellular superoxide dismutase [Cu-Zn] precursor (EC 1.15.1.1) (EC-SOD). [Source:Uniprot/SWISSPROT;Acc:O09164]
EPM.OpenArmEntries	5	44234524	54717372	GO:0008150	1.14954	biological_process	ENSMUSG00000029088	Kv channel-interacting protein 4 (KChIP4) (A-type potassium channel modulatory protein 4) (Potassium channel-interacting protein 4) (Calsenilin-like protein). [Source:Uniprot/SWISSPROT;Acc:Q6PHZ8]
EPM.OpenArmEntries	5	44234524	54717372	GO:0009987	1.13524	cellular process	ENSMUSG00000072941	Extracellular superoxide dismutase [Cu-Zn] precursor (EC 1.15.1.1) (EC-SOD). [Source:Uniprot/SWISSPROT;Acc:O09164]
EPM.OpenArmEntries	5	44234524	54717372	GO:0044237	1.17907	cellular metabolic process	ENSMUSG00000072941	Extracellular superoxide dismutase [Cu-Zn] precursor (EC 1.15.1.1) (EC-SOD). [Source:Uniprot/SWISSPROT;Acc:O09164]
EPM.OpenArmEntries	5	44234524	54717372	GO:0051179	1.16364	localization	ENSMUSG00000029088	Kv channel-interacting protein 4 (KChIP4) (A-type potassium channel modulatory protein 4) (Potassium channel-interacting protein 4) (Calsenilin-like protein). [Source:Uniprot/SWISSPROT;Acc:Q6PHZ8]
EPM.OpenArmEntries	5	44234524	54717372	GO:0051234	1.20631	establishment of localization	ENSMUSG00000029088	Kv channel-interacting protein 4 (KChIP4) (A-type potassium channel modulatory protein 4) (Potassium channel-interacting protein 4) (Calsenilin-like protein). [Source:Uniprot/SWISSPROT;Acc:Q6PHZ8]
EPM.OpenArmLatency	5	57247489	58345724	GO:0008150	1.14954	biological_process	ENSMUSG00000029108	protocadherin 7 [Source:RefSeq_peptide;Acc:NP_061234]
EPM.OpenArmLatency	5	57247489	58345724	GO:0009987	1.13524	cellular process	ENSMUSG00000029108	protocadherin 7 [Source:RefSeq_peptide;Acc:NP_061234]
OFT.TotalActivity	5	75839394	77316124	GO:0007275	1.28246	multicellular organismal development	ENSMUSG00000062960	Vascular endothelial growth factor receptor 2 precursor (EC 2.7.10.1) (VEGFR-2) (Protein-tyrosine kinase receptor flk-1) (Fetal liver kinase 1) (Kinase NYK) (CD309 antigen). [Source:Uniprot/SWISSPROT;Acc:P35918]
OFT.TotalActivity	5	75839394	77316124	GO:0008150	1.14954	biological_process	ENSMUSG00000029236	Neuromedin-U precursor [Contains: Neuromedin-U-23 (NmU-23)]. [Source:Uniprot/SWISSPROT;Acc:Q9QXK8]
OFT.TotalActivity	5	75839394	77316124	GO:0008150	1.14954	biological_process	ENSMUSG00000062960	Vascular endothelial growth factor receptor 2 precursor (EC 2.7.10.1) (VEGFR-2) (Protein-tyrosine kinase receptor flk-1) (Fetal liver kinase 1) (Kinase NYK) (CD309 antigen). [Source:Uniprot/SWISSPROT;Acc:P35918]
OFT.TotalActivity	5	75839394	77316124	GO:0009987	1.13524	cellular process	ENSMUSG00000029236	Neuromedin-U precursor [Contains: Neuromedin-U-23 (NmU-23)]. [Source:Uniprot/SWISSPROT;Acc:Q9QXK8]
OFT.TotalActivity	5	75839394	77316124	GO:0009987	1.13524	cellular process	ENSMUSG00000062960	Vascular endothelial growth factor receptor 2 precursor (EC 2.7.10.1) (VEGFR-2) (Protein-tyrosine kinase receptor flk-1) (Fetal liver kinase 1) (Kinase NYK) (CD309 antigen). [Source:Uniprot/SWISSPROT;Acc:P35918]
OFT.TotalActivity	5	75839394	77316124	GO:0032501	1.31075	multicellular organismal process	ENSMUSG00000029236	Neuromedin-U precursor [Contains: Neuromedin-U-23 (NmU-23)]. [Source:Uniprot/SWISSPROT;Acc:Q9QXK8]
OFT.TotalActivity	5	75839394	77316124	GO:0032501	1.31075	multicellular organismal process	ENSMUSG00000062960	Vascular endothelial growth factor receptor 2 precursor (EC 2.7.10.1) (VEGFR-2) (Protein-tyrosine kinase receptor flk-1) (Fetal liver kinase 1) (Kinase NYK) (CD309 antigen). [Source:Uniprot/SWISSPROT;Acc:P35918]
OFT.TotalActivity	5	75839394	77316124	GO:0032502	1.21928	developmental process	ENSMUSG00000062960	Vascular endothelial growth factor receptor 2 precursor (EC 2.7.10.1) (VEGFR-2) (Protein-tyrosine kinase receptor flk-1) (Fetal liver kinase 1) (Kinase NYK) (CD309 antigen). [Source:Uniprot/SWISSPROT;Acc:P35918]
OFT.TotalActivity	5	75839394	77316124	GO:0044237	1.17907	cellular metabolic process	ENSMUSG00000062960	Vascular endothelial growth factor receptor 2 precursor (EC 2.7.10.1) (VEGFR-2) (Protein-tyrosine kinase receptor flk-1) (Fetal liver kinase 1) (Kinase NYK) (CD309 antigen). [Source:Uniprot/SWISSPROT;Acc:P35918]
OFT.TotalActivity	5	75839394	77316124	GO:0048731	1.20693	system development	ENSMUSG00000062960	Vascular endothelial growth factor receptor 2 precursor (EC 2.7.10.1) (VEGFR-2) (Protein-tyrosine kinase receptor flk-1) (Fetal liver kinase 1) (Kinase NYK) (CD309 antigen). [Source:Uniprot/SWISSPROT;Acc:P35918]
OFT.TotalActivity	5	75839394	77316124	GO:0048856	1.2474	anatomical structure development	ENSMUSG00000062960	Vascular endothelial growth factor receptor 2 precursor (EC 2.7.10.1) (VEGFR-2) (Protein-tyrosine kinase receptor flk-1) (Fetal liver kinase 1) (Kinase NYK) (CD309 antigen). [Source:Uniprot/SWISSPROT;Acc:P35918]
OFT.TotalActivity	5	75839394	77316124	GO:0051179	1.16364	localization	ENSMUSG00000062960	Vascular endothelial growth factor receptor 2 precursor (EC 2.7.10.1) (VEGFR-2) (Protein-tyrosine kinase receptor flk-1) (Fetal liver kinase 1) (Kinase NYK) (CD309 antigen). [Source:Uniprot/SWISSPROT;Acc:P35918]
FN.Latency	6	4608029	6385777	GO:0006810	1.17183	transport	ENSMUSG00000029757	Cytoplasmic dynein 1 intermediate chain 1 (Dynein intermediate chain 1, cytosolic) (DH IC-1) (Cytoplasmic dynein intermediate chain 1). [Source:Uniprot/SWISSPROT;Acc:O88485]
FN.Latency	6	4608029	6385777	GO:0008150	1.14954	biological_process	ENSMUSG00000029757	Cytoplasmic dynein 1 intermediate chain 1 (Dynein intermediate chain 1, cytosolic) (DH IC-1) (Cytoplasmic dynein intermediate chain 1). [Source:Uniprot/SWISSPROT;Acc:O88485]
FN.Latency	6	4608029	6385777	GO:0009987	1.13524	cellular process	ENSMUSG00000029757	Cytoplasmic dynein 1 intermediate chain 1 (Dynein intermediate chain 1, cytosolic) (DH IC-1) (Cytoplasmic dynein intermediate chain 1). [Source:Uniprot/SWISSPROT;Acc:O88485]
FN.Latency	6	4608029	6385777	GO:0051179	1.16364	localization	ENSMUSG00000029757	Cytoplasmic dynein 1 intermediate chain 1 (Dynein intermediate chain 1, cytosolic) (DH IC-1) (Cytoplasmic dynein intermediate chain 1). [Source:Uniprot/SWISSPROT;Acc:O88485]
FN.Latency	6	4608029	6385777	GO:0051234	1.20631	establishment of localization	ENSMUSG00000029757	Cytoplasmic dynein 1 intermediate chain 1 (Dynein intermediate chain 1, cytosolic) (DH IC-1) (Cytoplasmic dynein intermediate chain 1). [Source:Uniprot/SWISSPROT;Acc:O88485]
OFT.TotalActivity	6	88668211	91312032	GO:0008150	1.14954	biological_process	ENSMUSG00000034245	Histone deacetylase 11 (HD11). [Source:Uniprot/SWISSPROT;Acc:Q91WA3]
OFT.TotalActivity	6	88668211	91312032	GO:0009987	1.13524	cellular process	ENSMUSG00000034245	Histone deacetylase 11 (HD11). [Source:Uniprot/SWISSPROT;Acc:Q91WA3]
OFT.TotalActivity	6	88668211	91312032	GO:0044237	1.17907	cellular metabolic process	ENSMUSG00000034245	Histone deacetylase 11 (HD11). [Source:Uniprot/SWISSPROT;Acc:Q91WA3]
EPM.OpenArmLatency	6	101797193	108058449	GO:0006810	1.17183	transport	ENSMUSG00000064293	Contactin-4 precursor (Brain-derived immunoglobulin superfamily protein 2) (BIG-2). [Source:Uniprot/SWISSPROT;Acc:Q69Z26]
EPM.OpenArmLatency	6	101797193	108058449	GO:0006810	1.17183	transport	ENSMUSG00000030092	Contactin-6 precursor (Neural recognition molecule NB-3) (mNB-3). [Source:Uniprot/SWISSPROT;Acc:Q9JMB8]
EPM.OpenArmLatency	6	101797193	108058449	GO:0007275	1.28246	multicellular organismal development	ENSMUSG00000064293	Contactin-4 precursor (Brain-derived immunoglobulin superfamily protein 2) (BIG-2). [Source:Uniprot/SWISSPROT;Acc:Q69Z26]
EPM.OpenArmLatency	6	101797193	108058449	GO:0007275	1.28246	multicellular organismal development	ENSMUSG00000030077	Neural cell adhesion molecule L1-like protein precursor (Cell adhesion molecule with homology to L1CAM) (Close homolog of L1) (Chl1-like protein) [Contains: Processed neural cell adhesion molecule L1-like protein]. [Source:Uniprot/SWISSPROT;Acc:P70232]
EPM.OpenArmLatency	6	101797193	108058449	GO:0007275	1.28246	multicellular organismal development	ENSMUSG00000030101	Sulfatase-modifying factor 1 precursor (C-alpha-formyglycine- generating enzyme 1). [Source:Uniprot/SWISSPROT;Acc:Q8R0F3]
EPM.OpenArmLatency	6	101797193	108058449	GO:0008150	1.14954	biological_process	ENSMUSG00000064293	Contactin-4 precursor (Brain-derived immunoglobulin superfamily protein 2) (BIG-2). [Source:Uniprot/SWISSPROT;Acc:Q69Z26]
EPM.OpenArmLatency	6	101797193	108058449	GO:0008150	1.14954	biological_process	ENSMUSG00000030092	Contactin-6 precursor (Neural recognition molecule NB-3) (mNB-3). [Source:Uniprot/SWISSPROT;Acc:Q9JMB8]
EPM.OpenArmLatency	6	101797193	108058449	GO:0008150	1.14954	biological_process	ENSMUSG00000030077	Neural cell adhesion molecule L1-like protein precursor (Cell adhesion molecule with homology to L1CAM) (Close homolog of L1) (Chl1-like protein) [Contains: Processed neural cell adhesion molecule L1-like protein]. [Source:Uniprot/SWISSPROT;Acc:P70232]
EPM.OpenArmLatency	6	101797193	108058449	GO:0008150	1.14954	biological_process	ENSMUSG00000005362	Protein cereblon (Protein PiL). [Source:Uniprot/SWISSPROT;Acc:Q8C7D2]
EPM.OpenArmLatency	6	101797193	108058449	GO:0008150	1.14954	biological_process	ENSMUSG00000030101	Sulfatase-modifying factor 1 precursor (C-alpha-formyglycine- generating enzyme 1). [Source:Uniprot/SWISSPROT;Acc:Q8R0F3]
EPM.OpenArmLatency	6	101797193	108058449	GO:0009987	1.13524	cellular process	ENSMUSG00000064293	Contactin-4 precursor (Brain-derived immunoglobulin superfamily protein 2) (BIG-2). [Source:Uniprot/SWISSPROT;Acc:Q69Z26]
EPM.OpenArmLatency	6	101797193	108058449	GO:0009987	1.13524	cellular process	ENSMUSG00000030092	Contactin-6 precursor (Neural recognition molecule NB-3) (mNB-3). [Source:Uniprot/SWISSPROT;Acc:Q9JMB8]
EPM.OpenArmLatency	6	101797193	108058449	GO:0009987	1.13524	cellular process	ENSMUSG00000030077	Neural cell adhesion molecule L1-like protein precursor (Cell adhesion molecule with homology to L1CAM) (Close homolog of L1) (Chl1-like protein) [Contains: Processed neural cell adhesion molecule L1-like protein]. [Source:Uniprot/SWISSPROT;Acc:P70232]
EPM.OpenArmLatency	6	101797193	108058449	GO:0009987	1.13524	cellular process	ENSMUSG00000005362	Protein cereblon (Protein PiL). [Source:Uniprot/SWISSPROT;Acc:Q8C7D2]
EPM.OpenArmLatency	6	101797193	108058449	GO:0009987	1.13524	cellular process	ENSMUSG00000030101	Sulfatase-modifying factor 1 precursor (C-alpha-formyglycine- generating enzyme 1). [Source:Uniprot/SWISSPROT;Acc:Q8R0F3]
EPM.OpenArmLatency	6	101797193	108058449	GO:0032501	1.31075	multicellular organismal process	ENSMUSG00000064293	Contactin-4 precursor (Brain-derived immunoglobulin superfamily protein 2) (BIG-2). [Source:Uniprot/SWISSPROT;Acc:Q69Z26]
EPM.OpenArmLatency	6	101797193	108058449	GO:0032501	1.31075	multicellular organismal process	ENSMUSG00000030077	Neural cell adhesion molecule L1-like protein precursor (Cell adhesion molecule with homology to L1CAM) (Close homolog of L1) (Chl1-like protein) [Contains: Processed neural cell adhesion molecule L1-like protein]. [Source:Uniprot/SWISSPROT;Acc:P70232]
EPM.OpenArmLatency	6	101797193	108058449	GO:0032501	1.31075	multicellular organismal process	ENSMUSG00000030101	Sulfatase-modifying factor 1 precursor (C-alpha-formyglycine- generating enzyme 1). [Source:Uniprot/SWISSPROT;Acc:Q8R0F3]
EPM.OpenArmLatency	6	101797193	108058449	GO:0032502	1.21928	developmental process	ENSMUSG00000064293	Contactin-4 precursor (Brain-derived immunoglobulin superfamily protein 2) (BIG-2). [Source:Uniprot/SWISSPROT;Acc:Q69Z26]
EPM.OpenArmLatency	6	101797193	108058449	GO:0032502	1.21928	developmental process	ENSMUSG00000030077	Neural cell adhesion molecule L1-like protein precursor (Cell adhesion molecule with homology to L1CAM) (Close homolog of L1) (Chl1-like protein) [Contains: Processed neural cell adhesion molecule L1-like protein]. [Source:Uniprot/SWISSPROT;Acc:P70232]
EPM.OpenArmLatency	6	101797193	108058449	GO:0032502	1.21928	developmental process	ENSMUSG00000030101	Sulfatase-modifying factor 1 precursor (C-alpha-formyglycine- generating enzyme 1). [Source:Uniprot/SWISSPROT;Acc:Q8R0F3]
EPM.OpenArmLatency	6	101797193	108058449	GO:0044237	1.17907	cellular metabolic process	ENSMUSG00000064293	Contactin-4 precursor (Brain-derived immunoglobulin superfamily protein 2) (BIG-2). [Source:Uniprot/SWISSPROT;Acc:Q69Z26]
EPM.OpenArmLatency	6	101797193	108058449	GO:0044237	1.17907	cellular metabolic process	ENSMUSG00000030092	Contactin-6 precursor (Neural recognition molecule NB-3) (mNB-3). [Source:Uniprot/SWISSPROT;Acc:Q9JMB8]
EPM.OpenArmLatency	6	101797193	108058449	GO:0044237	1.17907	cellular metabolic process	ENSMUSG00000030077	Neural cell adhesion molecule L1-like protein precursor (Cell adhesion molecule with homology to L1CAM) (Close homolog of L1) (Chl1-like protein) [Contains: Processed neural cell adhesion molecule L1-like protein]. [Source:Uniprot/SWISSPROT;Acc:P70232]
EPM.OpenArmLatency	6	101797193	108058449	GO:0044237	1.17907	cellular metabolic process	ENSMUSG00000005362	Protein cereblon (Protein PiL). [Source:Uniprot/SWISSPROT;Acc:Q8C7D2]
EPM.OpenArmLatency	6	101797193	108058449	GO:0044237	1.17907	cellular metabolic process	ENSMUSG00000030101	Sulfatase-modifying factor 1 precursor (C-alpha-formyglycine- generating enzyme 1). [Source:Uniprot/SWISSPROT;Acc:Q8R0F3]
EPM.OpenArmLatency	6	101797193	108058449	GO:0048731	1.20693	system development	ENSMUSG00000064293	Contactin-4 precursor (Brain-derived immunoglobulin superfamily protein 2) (BIG-2). [Source:Uniprot/SWISSPROT;Acc:Q69Z26]
EPM.OpenArmLatency	6	101797193	108058449	GO:0048731	1.20693	system development	ENSMUSG00000030077	Neural cell adhesion molecule L1-like protein precursor (Cell adhesion molecule with homology to L1CAM) (Close homolog of L1) (Chl1-like protein) [Contains: Processed neural cell adhesion molecule L1-like protein]. [Source:Uniprot/SWISSPROT;Acc:P70232]
EPM.OpenArmLatency	6	101797193	108058449	GO:0048731	1.20693	system development	ENSMUSG00000030101	Sulfatase-modifying factor 1 precursor (C-alpha-formyglycine- generating enzyme 1). [Source:Uniprot/SWISSPROT;Acc:Q8R0F3]
EPM.OpenArmLatency	6	101797193	108058449	GO:0048856	1.2474	anatomical structure development	ENSMUSG00000064293	Contactin-4 precursor (Brain-derived immunoglobulin superfamily protein 2) (BIG-2). [Source:Uniprot/SWISSPROT;Acc:Q69Z26]
EPM.OpenArmLatency	6	101797193	108058449	GO:0048856	1.2474	anatomical structure development	ENSMUSG00000030077	Neural cell adhesion molecule L1-like protein precursor (Cell adhesion molecule with homology to L1CAM) (Close homolog of L1) (Chl1-like protein) [Contains: Processed neural cell adhesion molecule L1-like protein]. [Source:Uniprot/SWISSPROT;Acc:P70232]
EPM.OpenArmLatency	6	101797193	108058449	GO:0048856	1.2474	anatomical structure development	ENSMUSG00000030101	Sulfatase-modifying factor 1 precursor (C-alpha-formyglycine- generating enzyme 1). [Source:Uniprot/SWISSPROT;Acc:Q8R0F3]
EPM.OpenArmLatency	6	101797193	108058449	GO:0051179	1.16364	localization	ENSMUSG00000064293	Contactin-4 precursor (Brain-derived immunoglobulin superfamily protein 2) (BIG-2). [Source:Uniprot/SWISSPROT;Acc:Q69Z26]
EPM.OpenArmLatency	6	101797193	108058449	GO:0051179	1.16364	localization	ENSMUSG00000030092	Contactin-6 precursor (Neural recognition molecule NB-3) (mNB-3). [Source:Uniprot/SWISSPROT;Acc:Q9JMB8]
EPM.OpenArmLatency	6	101797193	108058449	GO:0051179	1.16364	localization	ENSMUSG00000030077	Neural cell adhesion molecule L1-like protein precursor (Cell adhesion molecule with homology to L1CAM) (Close homolog of L1) (Chl1-like protein) [Contains: Processed neural cell adhesion molecule L1-like protein]. [Source:Uniprot/SWISSPROT;Acc:P70232]
EPM.OpenArmLatency	6	101797193	108058449	GO:0051234	1.20631	establishment of localization	ENSMUSG00000064293	Contactin-4 precursor (Brain-derived immunoglobulin superfamily protein 2) (BIG-2). [Source:Uniprot/SWISSPROT;Acc:Q69Z26]
EPM.OpenArmLatency	6	101797193	108058449	GO:0051234	1.20631	establishment of localization	ENSMUSG00000030092	Contactin-6 precursor (Neural recognition molecule NB-3) (mNB-3). [Source:Uniprot/SWISSPROT;Acc:Q9JMB8]
EPM.OpenArmDistance	6	115119708	120528724	GO:0006810	1.17183	transport	ENSMUSG00000030172	ELKS/RAB6-interacting/CAST family member 1 (RAB6-interacting protein 2) (ERC protein 1) (ERC1) (CAZ-associated structural protein 2) (CAST2). [Source:Uniprot/SWISSPROT;Acc:Q99MI1]
EPM.OpenArmDistance	6	115119708	120528724	GO:0006810	1.17183	transport	ENSMUSG00000045962	Serine/threonine-protein kinase WNK1 (EC 2.7.11.1) (Protein kinase with no lysine 1) (Protein kinase, lysine-deficient 1). [Source:Uniprot/SWISSPROT;Acc:P83741]
EPM.OpenArmDistance	6	115119708	120528724	GO:0006811	1.16925	ion transport	ENSMUSG00000045962	Serine/threonine-protein kinase WNK1 (EC 2.7.11.1) (Protein kinase with no lysine 1) (Protein kinase, lysine-deficient 1). [Source:Uniprot/SWISSPROT;Acc:P83741]
EPM.OpenArmDistance	6	115119708	120528724	GO:0007275	1.28246	multicellular organismal development	ENSMUSG00000041377	Ninjurin-2 (Nerve injury-induced protein 2). [Source:Uniprot/SWISSPROT;Acc:Q9JL89]
EPM.OpenArmDistance	6	115119708	120528724	GO:0008150	1.14954	biological_process	ENSMUSG00000030172	ELKS/RAB6-interacting/CAST family member 1 (RAB6-interacting protein 2) (ERC protein 1) (ERC1) (CAZ-associated structural protein 2) (CAST2). [Source:Uniprot/SWISSPROT;Acc:Q99MI1]
EPM.OpenArmDistance	6	115119708	120528724	GO:0008150	1.14954	biological_process	ENSMUSG00000041377	Ninjurin-2 (Nerve injury-induced protein 2). [Source:Uniprot/SWISSPROT;Acc:Q9JL89]
EPM.OpenArmDistance	6	115119708	120528724	GO:0008150	1.14954	biological_process	ENSMUSG00000045962	Serine/threonine-protein kinase WNK1 (EC 2.7.11.1) (Protein kinase with no lysine 1) (Protein kinase, lysine-deficient 1). [Source:Uniprot/SWISSPROT;Acc:P83741]
EPM.OpenArmDistance	6	115119708	120528724	GO:0009987	1.13524	cellular process	ENSMUSG00000030172	ELKS/RAB6-interacting/CAST family member 1 (RAB6-interacting protein 2) (ERC protein 1) (ERC1) (CAZ-associated structural protein 2) (CAST2). [Source:Uniprot/SWISSPROT;Acc:Q99MI1]
EPM.OpenArmDistance	6	115119708	120528724	GO:0009987	1.13524	cellular process	ENSMUSG00000041377	Ninjurin-2 (Nerve injury-induced protein 2). [Source:Uniprot/SWISSPROT;Acc:Q9JL89]
EPM.OpenArmDistance	6	115119708	120528724	GO:0009987	1.13524	cellular process	ENSMUSG00000045962	Serine/threonine-protein kinase WNK1 (EC 2.7.11.1) (Protein kinase with no lysine 1) (Protein kinase, lysine-deficient 1). [Source:Uniprot/SWISSPROT;Acc:P83741]
EPM.OpenArmDistance	6	115119708	120528724	GO:0032501	1.31075	multicellular organismal process	ENSMUSG00000041377	Ninjurin-2 (Nerve injury-induced protein 2). [Source:Uniprot/SWISSPROT;Acc:Q9JL89]
EPM.OpenArmDistance	6	115119708	120528724	GO:0032502	1.21928	developmental process	ENSMUSG00000041377	Ninjurin-2 (Nerve injury-induced protein 2). [Source:Uniprot/SWISSPROT;Acc:Q9JL89]
EPM.OpenArmDistance	6	115119708	120528724	GO:0044237	1.17907	cellular metabolic process	ENSMUSG00000045962	Serine/threonine-protein kinase WNK1 (EC 2.7.11.1) (Protein kinase with no lysine 1) (Protein kinase, lysine-deficient 1). [Source:Uniprot/SWISSPROT;Acc:P83741]
EPM.OpenArmDistance	6	115119708	120528724	GO:0048731	1.20693	system development	ENSMUSG00000041377	Ninjurin-2 (Nerve injury-induced protein 2). [Source:Uniprot/SWISSPROT;Acc:Q9JL89]
EPM.OpenArmDistance	6	115119708	120528724	GO:0048856	1.2474	anatomical structure development	ENSMUSG00000041377	Ninjurin-2 (Nerve injury-induced protein 2). [Source:Uniprot/SWISSPROT;Acc:Q9JL89]
EPM.OpenArmDistance	6	115119708	120528724	GO:0051179	1.16364	localization	ENSMUSG00000030172	ELKS/RAB6-interacting/CAST family member 1 (RAB6-interacting protein 2) (ERC protein 1) (ERC1) (CAZ-associated structural protein 2) (CAST2). [Source:Uniprot/SWISSPROT;Acc:Q99MI1]
EPM.OpenArmDistance	6	115119708	120528724	GO:0051179	1.16364	localization	ENSMUSG00000045962	Serine/threonine-protein kinase WNK1 (EC 2.7.11.1) (Protein kinase with no lysine 1) (Protein kinase, lysine-deficient 1). [Source:Uniprot/SWISSPROT;Acc:P83741]
EPM.OpenArmDistance	6	115119708	120528724	GO:0051234	1.20631	establishment of localization	ENSMUSG00000030172	ELKS/RAB6-interacting/CAST family member 1 (RAB6-interacting protein 2) (ERC protein 1) (ERC1) (CAZ-associated structural protein 2) (CAST2). [Source:Uniprot/SWISSPROT;Acc:Q99MI1]
EPM.OpenArmDistance	6	115119708	120528724	GO:0051234	1.20631	establishment of localization	ENSMUSG00000045962	Serine/threonine-protein kinase WNK1 (EC 2.7.11.1) (Protein kinase with no lysine 1) (Protein kinase, lysine-deficient 1). [Source:Uniprot/SWISSPROT;Acc:P83741]
EPM.OpenArmLatency	7	109151732	114542347	GO:0008150	1.14954	biological_process	ENSMUSG00000030881	Arfaptin-2 (ADP-ribosylation factor-interacting protein 2). [Source:Uniprot/SWISSPROT;Acc:Q8K221]
EPM.OpenArmLatency	7	109151732	114542347	GO:0008150	1.14954	biological_process	ENSMUSG00000030898	Gastrin/cholecystokinin type B receptor (CCK-B receptor) (CCK-BR) (Cholecystokinin-2 receptor) (CCK2-R). [Source:Uniprot/SWISSPROT;Acc:P56481]
EPM.OpenArmLatency	7	109151732	114542347	GO:0009987	1.13524	cellular process	ENSMUSG00000030881	Arfaptin-2 (ADP-ribosylation factor-interacting protein 2). [Source:Uniprot/SWISSPROT;Acc:Q8K221]
EPM.OpenArmLatency	7	109151732	114542347	GO:0009987	1.13524	cellular process	ENSMUSG00000030898	Gastrin/cholecystokinin type B receptor (CCK-B receptor) (CCK-BR) (Cholecystokinin-2 receptor) (CCK2-R). [Source:Uniprot/SWISSPROT;Acc:P56481]
EPM.OpenArmLatency	7	109151732	114542347	GO:0032501	1.31075	multicellular organismal process	ENSMUSG00000030898	Gastrin/cholecystokinin type B receptor (CCK-B receptor) (CCK-BR) (Cholecystokinin-2 receptor) (CCK2-R). [Source:Uniprot/SWISSPROT;Acc:P56481]
EPM.OpenArmLatency	7	109151732	114542347	GO:0032502	1.21928	developmental process	ENSMUSG00000030881	Arfaptin-2 (ADP-ribosylation factor-interacting protein 2). [Source:Uniprot/SWISSPROT;Acc:Q8K221]
EPM.OpenArmLatency	7	109151732	114542347	GO:0048856	1.2474	anatomical structure development	ENSMUSG00000030881	Arfaptin-2 (ADP-ribosylation factor-interacting protein 2). [Source:Uniprot/SWISSPROT;Acc:Q8K221]
EPM.OpenArmLatency	7	109151732	114542347	GO:0051179	1.16364	localization	ENSMUSG00000030881	Arfaptin-2 (ADP-ribosylation factor-interacting protein 2). [Source:Uniprot/SWISSPROT;Acc:Q8K221]
Faecal.Boli	8	31698371	36878687	GO:0008150	1.14954	biological_process	ENSMUSG00000031516	Dynactin subunit 6 (Dynactin subunit p27) (Protein WS-3). [Source:Uniprot/SWISSPROT;Acc:Q9WUB4]
Faecal.Boli	8	31698371	36878687	GO:0009987	1.13524	cellular process	ENSMUSG00000031516	Dynactin subunit 6 (Dynactin subunit p27) (Protein WS-3). [Source:Uniprot/SWISSPROT;Acc:Q9WUB4]
Faecal.Boli	8	31698371	36878687	GO:0044237	1.17907	cellular metabolic process	ENSMUSG00000031516	Dynactin subunit 6 (Dynactin subunit p27) (Protein WS-3). [Source:Uniprot/SWISSPROT;Acc:Q9WUB4]
FN.Latency	8	76273693	82507846	GO:0007275	1.28246	multicellular organismal development	ENSMUSG00000064325	Hedgehog-interacting protein precursor (HHIP) (HIP). [Source:Uniprot/SWISSPROT;Acc:Q7TN16]
FN.Latency	8	76273693	82507846	GO:0008150	1.14954	biological_process	ENSMUSG00000064325	Hedgehog-interacting protein precursor (HHIP) (HIP). [Source:Uniprot/SWISSPROT;Acc:Q7TN16]
FN.Latency	8	76273693	82507846	GO:0009987	1.13524	cellular process	ENSMUSG00000064325	Hedgehog-interacting protein precursor (HHIP) (HIP). [Source:Uniprot/SWISSPROT;Acc:Q7TN16]
FN.Latency	8	76273693	82507846	GO:0032501	1.31075	multicellular organismal process	ENSMUSG00000064325	Hedgehog-interacting protein precursor (HHIP) (HIP). [Source:Uniprot/SWISSPROT;Acc:Q7TN16]
FN.Latency	8	76273693	82507846	GO:0032502	1.21928	developmental process	ENSMUSG00000064325	Hedgehog-interacting protein precursor (HHIP) (HIP). [Source:Uniprot/SWISSPROT;Acc:Q7TN16]
FN.Latency	8	76273693	82507846	GO:0048731	1.20693	system development	ENSMUSG00000064325	Hedgehog-interacting protein precursor (HHIP) (HIP). [Source:Uniprot/SWISSPROT;Acc:Q7TN16]
FN.Latency	8	76273693	82507846	GO:0048856	1.2474	anatomical structure development	ENSMUSG00000064325	Hedgehog-interacting protein precursor (HHIP) (HIP). [Source:Uniprot/SWISSPROT;Acc:Q7TN16]
FN.Latency	8	110668469	111611179	GO:0007275	1.28246	multicellular organismal development	ENSMUSG00000038872	Zinc finger homeobox protein 3 (Zinc finger homeodomain protein 3) (ZFH-3) (Alpha-fetoprotein enhancer-binding protein) (AT motif-binding factor) (AT-binding transcription factor 1). [Source:Uniprot/SWISSPROT;Acc:Q61329]
FN.Latency	8	110668469	111611179	GO:0008150	1.14954	biological_process	ENSMUSG00000038872	Zinc finger homeobox protein 3 (Zinc finger homeodomain protein 3) (ZFH-3) (Alpha-fetoprotein enhancer-binding protein) (AT motif-binding factor) (AT-binding transcription factor 1). [Source:Uniprot/SWISSPROT;Acc:Q61329]
FN.Latency	8	110668469	111611179	GO:0009987	1.13524	cellular process	ENSMUSG00000038872	Zinc finger homeobox protein 3 (Zinc finger homeodomain protein 3) (ZFH-3) (Alpha-fetoprotein enhancer-binding protein) (AT motif-binding factor) (AT-binding transcription factor 1). [Source:Uniprot/SWISSPROT;Acc:Q61329]
FN.Latency	8	110668469	111611179	GO:0032501	1.31075	multicellular organismal process	ENSMUSG00000038872	Zinc finger homeobox protein 3 (Zinc finger homeodomain protein 3) (ZFH-3) (Alpha-fetoprotein enhancer-binding protein) (AT motif-binding factor) (AT-binding transcription factor 1). [Source:Uniprot/SWISSPROT;Acc:Q61329]
FN.Latency	8	110668469	111611179	GO:0032502	1.21928	developmental process	ENSMUSG00000038872	Zinc finger homeobox protein 3 (Zinc finger homeodomain protein 3) (ZFH-3) (Alpha-fetoprotein enhancer-binding protein) (AT motif-binding factor) (AT-binding transcription factor 1). [Source:Uniprot/SWISSPROT;Acc:Q61329]
FN.Latency	8	110668469	111611179	GO:0044237	1.17907	cellular metabolic process	ENSMUSG00000038872	Zinc finger homeobox protein 3 (Zinc finger homeodomain protein 3) (ZFH-3) (Alpha-fetoprotein enhancer-binding protein) (AT motif-binding factor) (AT-binding transcription factor 1). [Source:Uniprot/SWISSPROT;Acc:Q61329]
FN.Latency	8	110668469	111611179	GO:0048731	1.20693	system development	ENSMUSG00000038872	Zinc finger homeobox protein 3 (Zinc finger homeodomain protein 3) (ZFH-3) (Alpha-fetoprotein enhancer-binding protein) (AT motif-binding factor) (AT-binding transcription factor 1). [Source:Uniprot/SWISSPROT;Acc:Q61329]
FN.Latency	8	110668469	111611179	GO:0048856	1.2474	anatomical structure development	ENSMUSG00000038872	Zinc finger homeobox protein 3 (Zinc finger homeodomain protein 3) (ZFH-3) (Alpha-fetoprotein enhancer-binding protein) (AT motif-binding factor) (AT-binding transcription factor 1). [Source:Uniprot/SWISSPROT;Acc:Q61329]
Faecal.Boli	9	42066624	48017308	GO:0006810	1.17183	transport	ENSMUSG00000079592	Complement C1q tumor necrosis factor-related protein 5 precursor. [Source:Uniprot/SWISSPROT;Acc:Q8K479]
Faecal.Boli	9	42066624	48017308	GO:0006810	1.17183	transport	ENSMUSG00000032017	Glutamate receptor, ionotropic kainate 4 precursor. [Source:Uniprot/SWISSPROT;Acc:Q8BMF5]
Faecal.Boli	9	42066624	48017308	GO:0006811	1.16925	ion transport	ENSMUSG00000079592	Complement C1q tumor necrosis factor-related protein 5 precursor. [Source:Uniprot/SWISSPROT;Acc:Q8K479]
Faecal.Boli	9	42066624	48017308	GO:0006811	1.16925	ion transport	ENSMUSG00000032017	Glutamate receptor, ionotropic kainate 4 precursor. [Source:Uniprot/SWISSPROT;Acc:Q8BMF5]
Faecal.Boli	9	42066624	48017308	GO:0007275	1.28246	multicellular organismal development	ENSMUSG00000079592	Complement C1q tumor necrosis factor-related protein 5 precursor. [Source:Uniprot/SWISSPROT;Acc:Q8K479]
Faecal.Boli	9	42066624	48017308	GO:0007275	1.28246	multicellular organismal development	ENSMUSG00000034739	Membrane frizzled-related protein (Membrane-type frizzled-related protein). [Source:Uniprot/SWISSPROT;Acc:Q8K480]
Faecal.Boli	9	42066624	48017308	GO:0007275	1.28246	multicellular organismal development	ENSMUSG00000032015	POU domain, class 2, transcription factor 3 (Octamer-binding transcription factor 11) (Oct-11) (Epoc-1). [Source:Uniprot/SWISSPROT;Acc:P31362]
Faecal.Boli	9	42066624	48017308	GO:0008150	1.14954	biological_process	ENSMUSG00000032135	Cell surface glycoprotein MUC18 precursor (Melanoma-associated antigen MUC18) (Melanoma cell adhesion molecule) (Gicerin) (CD146 antigen). [Source:Uniprot/SWISSPROT;Acc:Q8R2Y2]
Faecal.Boli	9	42066624	48017308	GO:0008150	1.14954	biological_process	ENSMUSG00000079592	Complement C1q tumor necrosis factor-related protein 5 precursor. [Source:Uniprot/SWISSPROT;Acc:Q8K479]
Faecal.Boli	9	42066624	48017308	GO:0008150	1.14954	biological_process	ENSMUSG00000034342	E3 ubiquitin-protein ligase CBL (EC 6.3.2.-) (Signal transduction protein CBL) (Proto-oncogene c-CBL) (Casitas B-lineage lymphoma proto- oncogene). [Source:Uniprot/SWISSPROT;Acc:P22682]
Faecal.Boli	9	42066624	48017308	GO:0008150	1.14954	biological_process	ENSMUSG00000032017	Glutamate receptor, ionotropic kainate 4 precursor. [Source:Uniprot/SWISSPROT;Acc:Q8BMF5]
Faecal.Boli	9	42066624	48017308	GO:0008150	1.14954	biological_process	ENSMUSG00000034739	Membrane frizzled-related protein (Membrane-type frizzled-related protein). [Source:Uniprot/SWISSPROT;Acc:Q8K480]
Faecal.Boli	9	42066624	48017308	GO:0008150	1.14954	biological_process	ENSMUSG00000032015	POU domain, class 2, transcription factor 3 (Octamer-binding transcription factor 11) (Oct-11) (Epoc-1). [Source:Uniprot/SWISSPROT;Acc:P31362]
Faecal.Boli	9	42066624	48017308	GO:0008150	1.14954	biological_process	ENSMUSG00000059495	Rho guanine nucleotide exchange factor 12 (Leukemia-associated RhoGEF). [Source:Uniprot/SWISSPROT;Acc:Q8R4H2]
Faecal.Boli	9	42066624	48017308	GO:0008150	1.14954	biological_process	ENSMUSG00000032010	Ubiquitin carboxyl-terminal hydrolase 2 (EC 3.1.2.15) (Ubiquitin thioesterase 2) (Ubiquitin-specific-processing protease 2) (Deubiquitinating enzyme 2) (41 kDa ubiquitin-specific protease). [Source:Uniprot/SWISSPROT;Acc:O88623]
Faecal.Boli	9	42066624	48017308	GO:0009987	1.13524	cellular process	ENSMUSG00000032135	Cell surface glycoprotein MUC18 precursor (Melanoma-associated antigen MUC18) (Melanoma cell adhesion molecule) (Gicerin) (CD146 antigen). [Source:Uniprot/SWISSPROT;Acc:Q8R2Y2]
Faecal.Boli	9	42066624	48017308	GO:0009987	1.13524	cellular process	ENSMUSG00000034342	E3 ubiquitin-protein ligase CBL (EC 6.3.2.-) (Signal transduction protein CBL) (Proto-oncogene c-CBL) (Casitas B-lineage lymphoma proto- oncogene). [Source:Uniprot/SWISSPROT;Acc:P22682]
Faecal.Boli	9	42066624	48017308	GO:0009987	1.13524	cellular process	ENSMUSG00000032017	Glutamate receptor, ionotropic kainate 4 precursor. [Source:Uniprot/SWISSPROT;Acc:Q8BMF5]
Faecal.Boli	9	42066624	48017308	GO:0009987	1.13524	cellular process	ENSMUSG00000032015	POU domain, class 2, transcription factor 3 (Octamer-binding transcription factor 11) (Oct-11) (Epoc-1). [Source:Uniprot/SWISSPROT;Acc:P31362]
Faecal.Boli	9	42066624	48017308	GO:0009987	1.13524	cellular process	ENSMUSG00000059495	Rho guanine nucleotide exchange factor 12 (Leukemia-associated RhoGEF). [Source:Uniprot/SWISSPROT;Acc:Q8R4H2]
Faecal.Boli	9	42066624	48017308	GO:0009987	1.13524	cellular process	ENSMUSG00000032010	Ubiquitin carboxyl-terminal hydrolase 2 (EC 3.1.2.15) (Ubiquitin thioesterase 2) (Ubiquitin-specific-processing protease 2) (Deubiquitinating enzyme 2) (41 kDa ubiquitin-specific protease). [Source:Uniprot/SWISSPROT;Acc:O88623]
Faecal.Boli	9	42066624	48017308	GO:0032501	1.31075	multicellular organismal process	ENSMUSG00000079592	Complement C1q tumor necrosis factor-related protein 5 precursor. [Source:Uniprot/SWISSPROT;Acc:Q8K479]
Faecal.Boli	9	42066624	48017308	GO:0032501	1.31075	multicellular organismal process	ENSMUSG00000032017	Glutamate receptor, ionotropic kainate 4 precursor. [Source:Uniprot/SWISSPROT;Acc:Q8BMF5]
Faecal.Boli	9	42066624	48017308	GO:0032501	1.31075	multicellular organismal process	ENSMUSG00000034739	Membrane frizzled-related protein (Membrane-type frizzled-related protein). [Source:Uniprot/SWISSPROT;Acc:Q8K480]
Faecal.Boli	9	42066624	48017308	GO:0032501	1.31075	multicellular organismal process	ENSMUSG00000032015	POU domain, class 2, transcription factor 3 (Octamer-binding transcription factor 11) (Oct-11) (Epoc-1). [Source:Uniprot/SWISSPROT;Acc:P31362]
Faecal.Boli	9	42066624	48017308	GO:0032502	1.21928	developmental process	ENSMUSG00000079592	Complement C1q tumor necrosis factor-related protein 5 precursor. [Source:Uniprot/SWISSPROT;Acc:Q8K479]
Faecal.Boli	9	42066624	48017308	GO:0032502	1.21928	developmental process	ENSMUSG00000034739	Membrane frizzled-related protein (Membrane-type frizzled-related protein). [Source:Uniprot/SWISSPROT;Acc:Q8K480]
Faecal.Boli	9	42066624	48017308	GO:0032502	1.21928	developmental process	ENSMUSG00000032015	POU domain, class 2, transcription factor 3 (Octamer-binding transcription factor 11) (Oct-11) (Epoc-1). [Source:Uniprot/SWISSPROT;Acc:P31362]
Faecal.Boli	9	42066624	48017308	GO:0044237	1.17907	cellular metabolic process	ENSMUSG00000032135	Cell surface glycoprotein MUC18 precursor (Melanoma-associated antigen MUC18) (Melanoma cell adhesion molecule) (Gicerin) (CD146 antigen). [Source:Uniprot/SWISSPROT;Acc:Q8R2Y2]
Faecal.Boli	9	42066624	48017308	GO:0044237	1.17907	cellular metabolic process	ENSMUSG00000034342	E3 ubiquitin-protein ligase CBL (EC 6.3.2.-) (Signal transduction protein CBL) (Proto-oncogene c-CBL) (Casitas B-lineage lymphoma proto- oncogene). [Source:Uniprot/SWISSPROT;Acc:P22682]
Faecal.Boli	9	42066624	48017308	GO:0044237	1.17907	cellular metabolic process	ENSMUSG00000032015	POU domain, class 2, transcription factor 3 (Octamer-binding transcription factor 11) (Oct-11) (Epoc-1). [Source:Uniprot/SWISSPROT;Acc:P31362]
Faecal.Boli	9	42066624	48017308	GO:0044237	1.17907	cellular metabolic process	ENSMUSG00000032010	Ubiquitin carboxyl-terminal hydrolase 2 (EC 3.1.2.15) (Ubiquitin thioesterase 2) (Ubiquitin-specific-processing protease 2) (Deubiquitinating enzyme 2) (41 kDa ubiquitin-specific protease). [Source:Uniprot/SWISSPROT;Acc:O88623]
Faecal.Boli	9	42066624	48017308	GO:0048731	1.20693	system development	ENSMUSG00000032015	POU domain, class 2, transcription factor 3 (Octamer-binding transcription factor 11) (Oct-11) (Epoc-1). [Source:Uniprot/SWISSPROT;Acc:P31362]
Faecal.Boli	9	42066624	48017308	GO:0048856	1.2474	anatomical structure development	ENSMUSG00000032015	POU domain, class 2, transcription factor 3 (Octamer-binding transcription factor 11) (Oct-11) (Epoc-1). [Source:Uniprot/SWISSPROT;Acc:P31362]
Faecal.Boli	9	42066624	48017308	GO:0051179	1.16364	localization	ENSMUSG00000079592	Complement C1q tumor necrosis factor-related protein 5 precursor. [Source:Uniprot/SWISSPROT;Acc:Q8K479]
Faecal.Boli	9	42066624	48017308	GO:0051179	1.16364	localization	ENSMUSG00000032017	Glutamate receptor, ionotropic kainate 4 precursor. [Source:Uniprot/SWISSPROT;Acc:Q8BMF5]
Faecal.Boli	9	42066624	48017308	GO:0051234	1.20631	establishment of localization	ENSMUSG00000079592	Complement C1q tumor necrosis factor-related protein 5 precursor. [Source:Uniprot/SWISSPROT;Acc:Q8K479]
Faecal.Boli	9	42066624	48017308	GO:0051234	1.20631	establishment of localization	ENSMUSG00000032017	Glutamate receptor, ionotropic kainate 4 precursor. [Source:Uniprot/SWISSPROT;Acc:Q8BMF5]
EMO	9	71798886	75746281	GO:0007275	1.28246	multicellular organismal development	ENSMUSG00000032228	Transcription factor 12 (Transcription factor HTF-4) (E-box-binding protein) (DNA-binding protein HTF4) (Class A helix-loop-helix transcription factor ME1). [Source:Uniprot/SWISSPROT;Acc:Q61286]
EMO	9	71798886	75746281	GO:0008150	1.14954	biological_process	ENSMUSG00000038535	Suppressor of hairy wing homolog 4. [Source:Uniprot/SWISSPROT;Acc:Q68FE8]
EMO	9	71798886	75746281	GO:0008150	1.14954	biological_process	ENSMUSG00000032228	Transcription factor 12 (Transcription factor HTF-4) (E-box-binding protein) (DNA-binding protein HTF4) (Class A helix-loop-helix transcription factor ME1). [Source:Uniprot/SWISSPROT;Acc:Q61286]
EMO	9	71798886	75746281	GO:0009987	1.13524	cellular process	ENSMUSG00000038535	Suppressor of hairy wing homolog 4. [Source:Uniprot/SWISSPROT;Acc:Q68FE8]
EMO	9	71798886	75746281	GO:0009987	1.13524	cellular process	ENSMUSG00000032228	Transcription factor 12 (Transcription factor HTF-4) (E-box-binding protein) (DNA-binding protein HTF4) (Class A helix-loop-helix transcription factor ME1). [Source:Uniprot/SWISSPROT;Acc:Q61286]
EMO	9	71798886	75746281	GO:0032501	1.31075	multicellular organismal process	ENSMUSG00000032228	Transcription factor 12 (Transcription factor HTF-4) (E-box-binding protein) (DNA-binding protein HTF4) (Class A helix-loop-helix transcription factor ME1). [Source:Uniprot/SWISSPROT;Acc:Q61286]
EMO	9	71798886	75746281	GO:0032502	1.21928	developmental process	ENSMUSG00000032228	Transcription factor 12 (Transcription factor HTF-4) (E-box-binding protein) (DNA-binding protein HTF4) (Class A helix-loop-helix transcription factor ME1). [Source:Uniprot/SWISSPROT;Acc:Q61286]
EMO	9	71798886	75746281	GO:0044237	1.17907	cellular metabolic process	ENSMUSG00000038535	Suppressor of hairy wing homolog 4. [Source:Uniprot/SWISSPROT;Acc:Q68FE8]
EMO	9	71798886	75746281	GO:0044237	1.17907	cellular metabolic process	ENSMUSG00000032228	Transcription factor 12 (Transcription factor HTF-4) (E-box-binding protein) (DNA-binding protein HTF4) (Class A helix-loop-helix transcription factor ME1). [Source:Uniprot/SWISSPROT;Acc:Q61286]
Context.Mean.Freeze	9	105983585	107607731	GO:0006810	1.17183	transport	ENSMUSG00000023192	Metabotropic glutamate receptor 2 precursor (mGluR2). [Source:Uniprot/SWISSPROT;Acc:Q14BI2]
Context.Mean.Freeze	9	105983585	107607731	GO:0006810	1.17183	transport	ENSMUSG00000010066	Voltage-dependent calcium channel subunit alpha-2/delta-2 precursor (Voltage-gated calcium channel subunit alpha-2/delta-2) (Protein ducky) [Contains: Voltage-dependent calcium channel subunit alpha-2-2; Voltage-dependent calcium channel subunit delta-2]. [Source:Uniprot/SWISSPROT;Acc:Q6PHS9]
Context.Mean.Freeze	9	105983585	107607731	GO:0006811	1.16925	ion transport	ENSMUSG00000010066	Voltage-dependent calcium channel subunit alpha-2/delta-2 precursor (Voltage-gated calcium channel subunit alpha-2/delta-2) (Protein ducky) [Contains: Voltage-dependent calcium channel subunit alpha-2-2; Voltage-dependent calcium channel subunit delta-2]. [Source:Uniprot/SWISSPROT;Acc:Q6PHS9]
Context.Mean.Freeze	9	105983585	107607731	GO:0007275	1.28246	multicellular organismal development	ENSMUSG00000010066	Voltage-dependent calcium channel subunit alpha-2/delta-2 precursor (Voltage-gated calcium channel subunit alpha-2/delta-2) (Protein ducky) [Contains: Voltage-dependent calcium channel subunit alpha-2-2; Voltage-dependent calcium channel subunit delta-2]. [Source:Uniprot/SWISSPROT;Acc:Q6PHS9]
Context.Mean.Freeze	9	105983585	107607731	GO:0008150	1.14954	biological_process	ENSMUSG00000010047	Hyaluronidase-2 precursor (EC 3.2.1.35) (Hyal-2) (Hyaluronoglucosaminidase-2) (LUCA-2). [Source:Uniprot/SWISSPROT;Acc:O35632]
Context.Mean.Freeze	9	105983585	107607731	GO:0008150	1.14954	biological_process	ENSMUSG00000032577	MAP kinase-activated protein kinase 3 (EC 2.7.11.1) (MAPK-activated protein kinase 3) (MAPKAP kinase 3) (MAPKAPK-3). [Source:Uniprot/SWISSPROT;Acc:Q3UMW7]
Context.Mean.Freeze	9	105983585	107607731	GO:0008150	1.14954	biological_process	ENSMUSG00000023192	Metabotropic glutamate receptor 2 precursor (mGluR2). [Source:Uniprot/SWISSPROT;Acc:Q14BI2]
Context.Mean.Freeze	9	105983585	107607731	GO:0008150	1.14954	biological_process	ENSMUSG00000010067	Ras association domain-containing protein 1 (Protein 123F2). [Source:Uniprot/SWISSPROT;Acc:Q99MK9]
Context.Mean.Freeze	9	105983585	107607731	GO:0008150	1.14954	biological_process	ENSMUSG00000010054	Tumor suppressor candidate 2 (PDGFA-associated protein 2) (Fus-1 protein) (Fusion 1 protein). [Source:Uniprot/SWISSPROT;Acc:Q9WVF8]
Context.Mean.Freeze	9	105983585	107607731	GO:0008150	1.14954	biological_process	ENSMUSG00000010057	Tumor suppressor candidate 4 (NPR2-like) (Gene 21 protein) (G21 protein). [Source:Uniprot/SWISSPROT;Acc:Q9WUE4]
Context.Mean.Freeze	9	105983585	107607731	GO:0008150	1.14954	biological_process	ENSMUSG00000010066	Voltage-dependent calcium channel subunit alpha-2/delta-2 precursor (Voltage-gated calcium channel subunit alpha-2/delta-2) (Protein ducky) [Contains: Voltage-dependent calcium channel subunit alpha-2-2; Voltage-dependent calcium channel subunit delta-2]. [Source:Uniprot/SWISSPROT;Acc:Q6PHS9]
Context.Mean.Freeze	9	105983585	107607731	GO:0008150	1.14954	biological_process	ENSMUSG00000010044	Zinc finger MYND domain-containing protein 10 (BLu protein). [Source:Uniprot/SWISSPROT;Acc:Q99ML0]
Context.Mean.Freeze	9	105983585	107607731	GO:0009987	1.13524	cellular process	ENSMUSG00000010047	Hyaluronidase-2 precursor (EC 3.2.1.35) (Hyal-2) (Hyaluronoglucosaminidase-2) (LUCA-2). [Source:Uniprot/SWISSPROT;Acc:O35632]
Context.Mean.Freeze	9	105983585	107607731	GO:0009987	1.13524	cellular process	ENSMUSG00000032577	MAP kinase-activated protein kinase 3 (EC 2.7.11.1) (MAPK-activated protein kinase 3) (MAPKAP kinase 3) (MAPKAPK-3). [Source:Uniprot/SWISSPROT;Acc:Q3UMW7]
Context.Mean.Freeze	9	105983585	107607731	GO:0009987	1.13524	cellular process	ENSMUSG00000023192	Metabotropic glutamate receptor 2 precursor (mGluR2). [Source:Uniprot/SWISSPROT;Acc:Q14BI2]
Context.Mean.Freeze	9	105983585	107607731	GO:0009987	1.13524	cellular process	ENSMUSG00000010067	Ras association domain-containing protein 1 (Protein 123F2). [Source:Uniprot/SWISSPROT;Acc:Q99MK9]
Context.Mean.Freeze	9	105983585	107607731	GO:0009987	1.13524	cellular process	ENSMUSG00000010057	Tumor suppressor candidate 4 (NPR2-like) (Gene 21 protein) (G21 protein). [Source:Uniprot/SWISSPROT;Acc:Q9WUE4]
Context.Mean.Freeze	9	105983585	107607731	GO:0009987	1.13524	cellular process	ENSMUSG00000010066	Voltage-dependent calcium channel subunit alpha-2/delta-2 precursor (Voltage-gated calcium channel subunit alpha-2/delta-2) (Protein ducky) [Contains: Voltage-dependent calcium channel subunit alpha-2-2; Voltage-dependent calcium channel subunit delta-2]. [Source:Uniprot/SWISSPROT;Acc:Q6PHS9]
Context.Mean.Freeze	9	105983585	107607731	GO:0032501	1.31075	multicellular organismal process	ENSMUSG00000023192	Metabotropic glutamate receptor 2 precursor (mGluR2). [Source:Uniprot/SWISSPROT;Acc:Q14BI2]
Context.Mean.Freeze	9	105983585	107607731	GO:0032501	1.31075	multicellular organismal process	ENSMUSG00000010066	Voltage-dependent calcium channel subunit alpha-2/delta-2 precursor (Voltage-gated calcium channel subunit alpha-2/delta-2) (Protein ducky) [Contains: Voltage-dependent calcium channel subunit alpha-2-2; Voltage-dependent calcium channel subunit delta-2]. [Source:Uniprot/SWISSPROT;Acc:Q6PHS9]
Context.Mean.Freeze	9	105983585	107607731	GO:0032502	1.21928	developmental process	ENSMUSG00000023192	Metabotropic glutamate receptor 2 precursor (mGluR2). [Source:Uniprot/SWISSPROT;Acc:Q14BI2]
Context.Mean.Freeze	9	105983585	107607731	GO:0032502	1.21928	developmental process	ENSMUSG00000010066	Voltage-dependent calcium channel subunit alpha-2/delta-2 precursor (Voltage-gated calcium channel subunit alpha-2/delta-2) (Protein ducky) [Contains: Voltage-dependent calcium channel subunit alpha-2-2; Voltage-dependent calcium channel subunit delta-2]. [Source:Uniprot/SWISSPROT;Acc:Q6PHS9]
Context.Mean.Freeze	9	105983585	107607731	GO:0044237	1.17907	cellular metabolic process	ENSMUSG00000010047	Hyaluronidase-2 precursor (EC 3.2.1.35) (Hyal-2) (Hyaluronoglucosaminidase-2) (LUCA-2). [Source:Uniprot/SWISSPROT;Acc:O35632]
Context.Mean.Freeze	9	105983585	107607731	GO:0044237	1.17907	cellular metabolic process	ENSMUSG00000032577	MAP kinase-activated protein kinase 3 (EC 2.7.11.1) (MAPK-activated protein kinase 3) (MAPKAP kinase 3) (MAPKAPK-3). [Source:Uniprot/SWISSPROT;Acc:Q3UMW7]
Context.Mean.Freeze	9	105983585	107607731	GO:0048731	1.20693	system development	ENSMUSG00000010066	Voltage-dependent calcium channel subunit alpha-2/delta-2 precursor (Voltage-gated calcium channel subunit alpha-2/delta-2) (Protein ducky) [Contains: Voltage-dependent calcium channel subunit alpha-2-2; Voltage-dependent calcium channel subunit delta-2]. [Source:Uniprot/SWISSPROT;Acc:Q6PHS9]
Context.Mean.Freeze	9	105983585	107607731	GO:0048856	1.2474	anatomical structure development	ENSMUSG00000010066	Voltage-dependent calcium channel subunit alpha-2/delta-2 precursor (Voltage-gated calcium channel subunit alpha-2/delta-2) (Protein ducky) [Contains: Voltage-dependent calcium channel subunit alpha-2-2; Voltage-dependent calcium channel subunit delta-2]. [Source:Uniprot/SWISSPROT;Acc:Q6PHS9]
Context.Mean.Freeze	9	105983585	107607731	GO:0051179	1.16364	localization	ENSMUSG00000023192	Metabotropic glutamate receptor 2 precursor (mGluR2). [Source:Uniprot/SWISSPROT;Acc:Q14BI2]
Context.Mean.Freeze	9	105983585	107607731	GO:0051179	1.16364	localization	ENSMUSG00000010066	Voltage-dependent calcium channel subunit alpha-2/delta-2 precursor (Voltage-gated calcium channel subunit alpha-2/delta-2) (Protein ducky) [Contains: Voltage-dependent calcium channel subunit alpha-2-2; Voltage-dependent calcium channel subunit delta-2]. [Source:Uniprot/SWISSPROT;Acc:Q6PHS9]
Context.Mean.Freeze	9	105983585	107607731	GO:0051234	1.20631	establishment of localization	ENSMUSG00000023192	Metabotropic glutamate receptor 2 precursor (mGluR2). [Source:Uniprot/SWISSPROT;Acc:Q14BI2]
Context.Mean.Freeze	9	105983585	107607731	GO:0051234	1.20631	establishment of localization	ENSMUSG00000010066	Voltage-dependent calcium channel subunit alpha-2/delta-2 precursor (Voltage-gated calcium channel subunit alpha-2/delta-2) (Protein ducky) [Contains: Voltage-dependent calcium channel subunit alpha-2-2; Voltage-dependent calcium channel subunit delta-2]. [Source:Uniprot/SWISSPROT;Acc:Q6PHS9]
Context.Mean.Freeze	9	105983585	107607731	GO:0051967	66.666	negative regulation of synaptic transmission, glutamatergic	ENSMUSG00000023192	Metabotropic glutamate receptor 2 precursor (mGluR2). [Source:Uniprot/SWISSPROT;Acc:Q14BI2]
EPM.OpenArmEntries	9	107180908	113934984	GO:0006810	1.17183	transport	ENSMUSG00000037190	Cytochrome b561 domain-containing protein 2 (Putative tumor suppressor protein 101F6). [Source:Uniprot/SWISSPROT;Acc:Q9WUE3]
EPM.OpenArmEntries	9	107180908	113934984	GO:0006810	1.17183	transport	ENSMUSG00000010066	Voltage-dependent calcium channel subunit alpha-2/delta-2 precursor (Voltage-gated calcium channel subunit alpha-2/delta-2) (Protein ducky) [Contains: Voltage-dependent calcium channel subunit alpha-2-2; Voltage-dependent calcium channel subunit delta-2]. [Source:Uniprot/SWISSPROT;Acc:Q6PHS9]
EPM.OpenArmEntries	9	107180908	113934984	GO:0006811	1.16925	ion transport	ENSMUSG00000010066	Voltage-dependent calcium channel subunit alpha-2/delta-2 precursor (Voltage-gated calcium channel subunit alpha-2/delta-2) (Protein ducky) [Contains: Voltage-dependent calcium channel subunit alpha-2-2; Voltage-dependent calcium channel subunit delta-2]. [Source:Uniprot/SWISSPROT;Acc:Q6PHS9]
EPM.OpenArmEntries	9	107180908	113934984	GO:0007275	1.28246	multicellular organismal development	ENSMUSG00000010066	Voltage-dependent calcium channel subunit alpha-2/delta-2 precursor (Voltage-gated calcium channel subunit alpha-2/delta-2) (Protein ducky) [Contains: Voltage-dependent calcium channel subunit alpha-2-2; Voltage-dependent calcium channel subunit delta-2]. [Source:Uniprot/SWISSPROT;Acc:Q6PHS9]
EPM.OpenArmEntries	9	107180908	113934984	GO:0008150	1.14954	biological_process	ENSMUSG00000037190	Cytochrome b561 domain-containing protein 2 (Putative tumor suppressor protein 101F6). [Source:Uniprot/SWISSPROT;Acc:Q9WUE3]
EPM.OpenArmEntries	9	107180908	113934984	GO:0008150	1.14954	biological_process	ENSMUSG00000010047	Hyaluronidase-2 precursor (EC 3.2.1.35) (Hyal-2) (Hyaluronoglucosaminidase-2) (LUCA-2). [Source:Uniprot/SWISSPROT;Acc:O35632]
EPM.OpenArmEntries	9	107180908	113934984	GO:0008150	1.14954	biological_process	ENSMUSG00000032577	MAP kinase-activated protein kinase 3 (EC 2.7.11.1) (MAPK-activated protein kinase 3) (MAPKAP kinase 3) (MAPKAPK-3). [Source:Uniprot/SWISSPROT;Acc:Q3UMW7]
EPM.OpenArmEntries	9	107180908	113934984	GO:0008150	1.14954	biological_process	ENSMUSG00000010067	Ras association domain-containing protein 1 (Protein 123F2). [Source:Uniprot/SWISSPROT;Acc:Q99MK9]
EPM.OpenArmEntries	9	107180908	113934984	GO:0008150	1.14954	biological_process	ENSMUSG00000010054	Tumor suppressor candidate 2 (PDGFA-associated protein 2) (Fus-1 protein) (Fusion 1 protein). [Source:Uniprot/SWISSPROT;Acc:Q9WVF8]
EPM.OpenArmEntries	9	107180908	113934984	GO:0008150	1.14954	biological_process	ENSMUSG00000010057	Tumor suppressor candidate 4 (NPR2-like) (Gene 21 protein) (G21 protein). [Source:Uniprot/SWISSPROT;Acc:Q9WUE4]
EPM.OpenArmEntries	9	107180908	113934984	GO:0008150	1.14954	biological_process	ENSMUSG00000010066	Voltage-dependent calcium channel subunit alpha-2/delta-2 precursor (Voltage-gated calcium channel subunit alpha-2/delta-2) (Protein ducky) [Contains: Voltage-dependent calcium channel subunit alpha-2-2; Voltage-dependent calcium channel subunit delta-2]. [Source:Uniprot/SWISSPROT;Acc:Q6PHS9]
EPM.OpenArmEntries	9	107180908	113934984	GO:0008150	1.14954	biological_process	ENSMUSG00000010044	Zinc finger MYND domain-containing protein 10 (BLu protein). [Source:Uniprot/SWISSPROT;Acc:Q99ML0]
EPM.OpenArmEntries	9	107180908	113934984	GO:0009987	1.13524	cellular process	ENSMUSG00000010047	Hyaluronidase-2 precursor (EC 3.2.1.35) (Hyal-2) (Hyaluronoglucosaminidase-2) (LUCA-2). [Source:Uniprot/SWISSPROT;Acc:O35632]
EPM.OpenArmEntries	9	107180908	113934984	GO:0009987	1.13524	cellular process	ENSMUSG00000032577	MAP kinase-activated protein kinase 3 (EC 2.7.11.1) (MAPK-activated protein kinase 3) (MAPKAP kinase 3) (MAPKAPK-3). [Source:Uniprot/SWISSPROT;Acc:Q3UMW7]
EPM.OpenArmEntries	9	107180908	113934984	GO:0009987	1.13524	cellular process	ENSMUSG00000010067	Ras association domain-containing protein 1 (Protein 123F2). [Source:Uniprot/SWISSPROT;Acc:Q99MK9]
EPM.OpenArmEntries	9	107180908	113934984	GO:0009987	1.13524	cellular process	ENSMUSG00000010057	Tumor suppressor candidate 4 (NPR2-like) (Gene 21 protein) (G21 protein). [Source:Uniprot/SWISSPROT;Acc:Q9WUE4]
EPM.OpenArmEntries	9	107180908	113934984	GO:0009987	1.13524	cellular process	ENSMUSG00000010066	Voltage-dependent calcium channel subunit alpha-2/delta-2 precursor (Voltage-gated calcium channel subunit alpha-2/delta-2) (Protein ducky) [Contains: Voltage-dependent calcium channel subunit alpha-2-2; Voltage-dependent calcium channel subunit delta-2]. [Source:Uniprot/SWISSPROT;Acc:Q6PHS9]
EPM.OpenArmEntries	9	107180908	113934984	GO:0032501	1.31075	multicellular organismal process	ENSMUSG00000010066	Voltage-dependent calcium channel subunit alpha-2/delta-2 precursor (Voltage-gated calcium channel subunit alpha-2/delta-2) (Protein ducky) [Contains: Voltage-dependent calcium channel subunit alpha-2-2; Voltage-dependent calcium channel subunit delta-2]. [Source:Uniprot/SWISSPROT;Acc:Q6PHS9]
EPM.OpenArmEntries	9	107180908	113934984	GO:0032502	1.21928	developmental process	ENSMUSG00000010066	Voltage-dependent calcium channel subunit alpha-2/delta-2 precursor (Voltage-gated calcium channel subunit alpha-2/delta-2) (Protein ducky) [Contains: Voltage-dependent calcium channel subunit alpha-2-2; Voltage-dependent calcium channel subunit delta-2]. [Source:Uniprot/SWISSPROT;Acc:Q6PHS9]
EPM.OpenArmEntries	9	107180908	113934984	GO:0044237	1.17907	cellular metabolic process	ENSMUSG00000010047	Hyaluronidase-2 precursor (EC 3.2.1.35) (Hyal-2) (Hyaluronoglucosaminidase-2) (LUCA-2). [Source:Uniprot/SWISSPROT;Acc:O35632]
EPM.OpenArmEntries	9	107180908	113934984	GO:0044237	1.17907	cellular metabolic process	ENSMUSG00000032577	MAP kinase-activated protein kinase 3 (EC 2.7.11.1) (MAPK-activated protein kinase 3) (MAPKAP kinase 3) (MAPKAPK-3). [Source:Uniprot/SWISSPROT;Acc:Q3UMW7]
EPM.OpenArmEntries	9	107180908	113934984	GO:0048731	1.20693	system development	ENSMUSG00000010066	Voltage-dependent calcium channel subunit alpha-2/delta-2 precursor (Voltage-gated calcium channel subunit alpha-2/delta-2) (Protein ducky) [Contains: Voltage-dependent calcium channel subunit alpha-2-2; Voltage-dependent calcium channel subunit delta-2]. [Source:Uniprot/SWISSPROT;Acc:Q6PHS9]
EPM.OpenArmEntries	9	107180908	113934984	GO:0048856	1.2474	anatomical structure development	ENSMUSG00000010066	Voltage-dependent calcium channel subunit alpha-2/delta-2 precursor (Voltage-gated calcium channel subunit alpha-2/delta-2) (Protein ducky) [Contains: Voltage-dependent calcium channel subunit alpha-2-2; Voltage-dependent calcium channel subunit delta-2]. [Source:Uniprot/SWISSPROT;Acc:Q6PHS9]
EPM.OpenArmEntries	9	107180908	113934984	GO:0051179	1.16364	localization	ENSMUSG00000037190	Cytochrome b561 domain-containing protein 2 (Putative tumor suppressor protein 101F6). [Source:Uniprot/SWISSPROT;Acc:Q9WUE3]
EPM.OpenArmEntries	9	107180908	113934984	GO:0051179	1.16364	localization	ENSMUSG00000010066	Voltage-dependent calcium channel subunit alpha-2/delta-2 precursor (Voltage-gated calcium channel subunit alpha-2/delta-2) (Protein ducky) [Contains: Voltage-dependent calcium channel subunit alpha-2-2; Voltage-dependent calcium channel subunit delta-2]. [Source:Uniprot/SWISSPROT;Acc:Q6PHS9]
EPM.OpenArmEntries	9	107180908	113934984	GO:0051234	1.20631	establishment of localization	ENSMUSG00000037190	Cytochrome b561 domain-containing protein 2 (Putative tumor suppressor protein 101F6). [Source:Uniprot/SWISSPROT;Acc:Q9WUE3]
EPM.OpenArmEntries	9	107180908	113934984	GO:0051234	1.20631	establishment of localization	ENSMUSG00000010066	Voltage-dependent calcium channel subunit alpha-2/delta-2 precursor (Voltage-gated calcium channel subunit alpha-2/delta-2) (Protein ducky) [Contains: Voltage-dependent calcium channel subunit alpha-2-2; Voltage-dependent calcium channel subunit delta-2]. [Source:Uniprot/SWISSPROT;Acc:Q6PHS9]
FN.Latency	10	33372728	36171186	GO:0008150	1.14954	biological_process	ENSMUSG00000019779	Tyrosine-protein kinase FRK (EC 2.7.10.2) (FYN-related kinase) (Beta- cell Src-homology tyrosine kinase) (BSK) (Intestine tyrosine kinase). [Source:Uniprot/SWISSPROT;Acc:Q922K9]
FN.Latency	10	33372728	36171186	GO:0009987	1.13524	cellular process	ENSMUSG00000019779	Tyrosine-protein kinase FRK (EC 2.7.10.2) (FYN-related kinase) (Beta- cell Src-homology tyrosine kinase) (BSK) (Intestine tyrosine kinase). [Source:Uniprot/SWISSPROT;Acc:Q922K9]
FN.Latency	10	33372728	36171186	GO:0044237	1.17907	cellular metabolic process	ENSMUSG00000019779	Tyrosine-protein kinase FRK (EC 2.7.10.2) (FYN-related kinase) (Beta- cell Src-homology tyrosine kinase) (BSK) (Intestine tyrosine kinase). [Source:Uniprot/SWISSPROT;Acc:Q922K9]
FN.Latency	10	42421711	48870771	GO:0006810	1.17183	transport	ENSMUSG00000056073	Glutamate receptor, ionotropic kainate 2 precursor (Glutamate receptor 6) (GluR-6) (GluR6) (Glutamate receptor beta-2) (GluR beta-2). [Source:Uniprot/SWISSPROT;Acc:P39087]
FN.Latency	10	42421711	48870771	GO:0006811	1.16925	ion transport	ENSMUSG00000056073	Glutamate receptor, ionotropic kainate 2 precursor (Glutamate receptor 6) (GluR-6) (GluR6) (Glutamate receptor beta-2) (GluR beta-2). [Source:Uniprot/SWISSPROT;Acc:P39087]
FN.Latency	10	42421711	48870771	GO:0008150	1.14954	biological_process	ENSMUSG00000056073	Glutamate receptor, ionotropic kainate 2 precursor (Glutamate receptor 6) (GluR-6) (GluR6) (Glutamate receptor beta-2) (GluR beta-2). [Source:Uniprot/SWISSPROT;Acc:P39087]
FN.Latency	10	42421711	48870771	GO:0009987	1.13524	cellular process	ENSMUSG00000056073	Glutamate receptor, ionotropic kainate 2 precursor (Glutamate receptor 6) (GluR-6) (GluR6) (Glutamate receptor beta-2) (GluR beta-2). [Source:Uniprot/SWISSPROT;Acc:P39087]
FN.Latency	10	42421711	48870771	GO:0032501	1.31075	multicellular organismal process	ENSMUSG00000056073	Glutamate receptor, ionotropic kainate 2 precursor (Glutamate receptor 6) (GluR-6) (GluR6) (Glutamate receptor beta-2) (GluR beta-2). [Source:Uniprot/SWISSPROT;Acc:P39087]
FN.Latency	10	42421711	48870771	GO:0051179	1.16364	localization	ENSMUSG00000056073	Glutamate receptor, ionotropic kainate 2 precursor (Glutamate receptor 6) (GluR-6) (GluR6) (Glutamate receptor beta-2) (GluR beta-2). [Source:Uniprot/SWISSPROT;Acc:P39087]
FN.Latency	10	42421711	48870771	GO:0051234	1.20631	establishment of localization	ENSMUSG00000056073	Glutamate receptor, ionotropic kainate 2 precursor (Glutamate receptor 6) (GluR-6) (GluR6) (Glutamate receptor beta-2) (GluR beta-2). [Source:Uniprot/SWISSPROT;Acc:P39087]
OFT.Latency	10	69582238	74443969	GO:0007275	1.28246	multicellular organismal development	ENSMUSG00000052613	Protocadherin-15 precursor. [Source:Uniprot/SWISSPROT;Acc:Q99PJ1]
OFT.Latency	10	69582238	74443969	GO:0008150	1.14954	biological_process	ENSMUSG00000040009	Guanine nucleotide-binding protein G(z) subunit alpha (G(x) alpha chain) (Gz-alpha). [Source:Uniprot/SWISSPROT;Acc:O70443]
OFT.Latency	10	69582238	74443969	GO:0008150	1.14954	biological_process	ENSMUSG00000052613	Protocadherin-15 precursor. [Source:Uniprot/SWISSPROT;Acc:Q99PJ1]
OFT.Latency	10	69582238	74443969	GO:0009987	1.13524	cellular process	ENSMUSG00000040009	Guanine nucleotide-binding protein G(z) subunit alpha (G(x) alpha chain) (Gz-alpha). [Source:Uniprot/SWISSPROT;Acc:O70443]
OFT.Latency	10	69582238	74443969	GO:0009987	1.13524	cellular process	ENSMUSG00000052613	Protocadherin-15 precursor. [Source:Uniprot/SWISSPROT;Acc:Q99PJ1]
OFT.Latency	10	69582238	74443969	GO:0032501	1.31075	multicellular organismal process	ENSMUSG00000052613	Protocadherin-15 precursor. [Source:Uniprot/SWISSPROT;Acc:Q99PJ1]
OFT.Latency	10	69582238	74443969	GO:0032502	1.21928	developmental process	ENSMUSG00000052613	Protocadherin-15 precursor. [Source:Uniprot/SWISSPROT;Acc:Q99PJ1]
OFT.Latency	10	69582238	74443969	GO:0048731	1.20693	system development	ENSMUSG00000052613	Protocadherin-15 precursor. [Source:Uniprot/SWISSPROT;Acc:Q99PJ1]
OFT.Latency	10	69582238	74443969	GO:0048856	1.2474	anatomical structure development	ENSMUSG00000052613	Protocadherin-15 precursor. [Source:Uniprot/SWISSPROT;Acc:Q99PJ1]
OFT.CenterTime	10	72243079	74610791	GO:0007275	1.28246	multicellular organismal development	ENSMUSG00000009681	Breakpoint cluster region protein (EC 2.7.11.1). [Source:Uniprot/SWISSPROT;Acc:Q6PAJ1]
OFT.CenterTime	10	72243079	74610791	GO:0007275	1.28246	multicellular organismal development	ENSMUSG00000052613	Protocadherin-15 precursor. [Source:Uniprot/SWISSPROT;Acc:Q99PJ1]
OFT.CenterTime	10	72243079	74610791	GO:0008150	1.14954	biological_process	ENSMUSG00000009681	Breakpoint cluster region protein (EC 2.7.11.1). [Source:Uniprot/SWISSPROT;Acc:Q6PAJ1]
OFT.CenterTime	10	72243079	74610791	GO:0008150	1.14954	biological_process	ENSMUSG00000040009	Guanine nucleotide-binding protein G(z) subunit alpha (G(x) alpha chain) (Gz-alpha). [Source:Uniprot/SWISSPROT;Acc:O70443]
OFT.CenterTime	10	72243079	74610791	GO:0008150	1.14954	biological_process	ENSMUSG00000052613	Protocadherin-15 precursor. [Source:Uniprot/SWISSPROT;Acc:Q99PJ1]
OFT.CenterTime	10	72243079	74610791	GO:0009987	1.13524	cellular process	ENSMUSG00000009681	Breakpoint cluster region protein (EC 2.7.11.1). [Source:Uniprot/SWISSPROT;Acc:Q6PAJ1]
OFT.CenterTime	10	72243079	74610791	GO:0009987	1.13524	cellular process	ENSMUSG00000040009	Guanine nucleotide-binding protein G(z) subunit alpha (G(x) alpha chain) (Gz-alpha). [Source:Uniprot/SWISSPROT;Acc:O70443]
OFT.CenterTime	10	72243079	74610791	GO:0009987	1.13524	cellular process	ENSMUSG00000052613	Protocadherin-15 precursor. [Source:Uniprot/SWISSPROT;Acc:Q99PJ1]
OFT.CenterTime	10	72243079	74610791	GO:0032501	1.31075	multicellular organismal process	ENSMUSG00000009681	Breakpoint cluster region protein (EC 2.7.11.1). [Source:Uniprot/SWISSPROT;Acc:Q6PAJ1]
OFT.CenterTime	10	72243079	74610791	GO:0032501	1.31075	multicellular organismal process	ENSMUSG00000052613	Protocadherin-15 precursor. [Source:Uniprot/SWISSPROT;Acc:Q99PJ1]
OFT.CenterTime	10	72243079	74610791	GO:0032502	1.21928	developmental process	ENSMUSG00000009681	Breakpoint cluster region protein (EC 2.7.11.1). [Source:Uniprot/SWISSPROT;Acc:Q6PAJ1]
OFT.CenterTime	10	72243079	74610791	GO:0032502	1.21928	developmental process	ENSMUSG00000052613	Protocadherin-15 precursor. [Source:Uniprot/SWISSPROT;Acc:Q99PJ1]
OFT.CenterTime	10	72243079	74610791	GO:0048731	1.20693	system development	ENSMUSG00000009681	Breakpoint cluster region protein (EC 2.7.11.1). [Source:Uniprot/SWISSPROT;Acc:Q6PAJ1]
OFT.CenterTime	10	72243079	74610791	GO:0048731	1.20693	system development	ENSMUSG00000052613	Protocadherin-15 precursor. [Source:Uniprot/SWISSPROT;Acc:Q99PJ1]
OFT.CenterTime	10	72243079	74610791	GO:0048856	1.2474	anatomical structure development	ENSMUSG00000009681	Breakpoint cluster region protein (EC 2.7.11.1). [Source:Uniprot/SWISSPROT;Acc:Q6PAJ1]
OFT.CenterTime	10	72243079	74610791	GO:0048856	1.2474	anatomical structure development	ENSMUSG00000052613	Protocadherin-15 precursor. [Source:Uniprot/SWISSPROT;Acc:Q99PJ1]
EMO	11	4408632	5272252	GO:0006810	1.17183	transport	ENSMUSG00000034164	EMI domain-containing protein 1 precursor (Protein Emu1) (Emilin and multimerin domain-containing protein 1). [Source:Uniprot/SWISSPROT;Acc:Q91VF5]
EMO	11	4408632	5272252	GO:0006811	1.16925	ion transport	ENSMUSG00000034164	EMI domain-containing protein 1 precursor (Protein Emu1) (Emilin and multimerin domain-containing protein 1). [Source:Uniprot/SWISSPROT;Acc:Q91VF5]
EMO	11	4408632	5272252	GO:0008150	1.14954	biological_process	ENSMUSG00000034164	EMI domain-containing protein 1 precursor (Protein Emu1) (Emilin and multimerin domain-containing protein 1). [Source:Uniprot/SWISSPROT;Acc:Q91VF5]
EMO	11	4408632	5272252	GO:0009987	1.13524	cellular process	ENSMUSG00000034164	EMI domain-containing protein 1 precursor (Protein Emu1) (Emilin and multimerin domain-containing protein 1). [Source:Uniprot/SWISSPROT;Acc:Q91VF5]
EMO	11	4408632	5272252	GO:0051179	1.16364	localization	ENSMUSG00000034164	EMI domain-containing protein 1 precursor (Protein Emu1) (Emilin and multimerin domain-containing protein 1). [Source:Uniprot/SWISSPROT;Acc:Q91VF5]
EMO	11	4408632	5272252	GO:0051234	1.20631	establishment of localization	ENSMUSG00000034164	EMI domain-containing protein 1 precursor (Protein Emu1) (Emilin and multimerin domain-containing protein 1). [Source:Uniprot/SWISSPROT;Acc:Q91VF5]
OFT.TotalActivity	11	42793264	48065697	GO:0008150	1.14954	biological_process	ENSMUSG00000020354	Delta-sarcoglycan (SG-delta) (35 kDa dystrophin-associated glycoprotein) (35DAG). [Source:Uniprot/SWISSPROT;Acc:P82347]
OFT.TotalActivity	11	42793264	48065697	GO:0009987	1.13524	cellular process	ENSMUSG00000020354	Delta-sarcoglycan (SG-delta) (35 kDa dystrophin-associated glycoprotein) (35DAG). [Source:Uniprot/SWISSPROT;Acc:P82347]
EPM.OpenArmLatency	11	56791470	60881853	GO:0006810	1.17183	transport	ENSMUSG00000020524	Glutamate receptor 1 precursor (GluR-1) (GluR-A) (GluR-K1) (Glutamate receptor ionotropic, AMPA 1) (AMPA-selective glutamate receptor 1). [Source:Uniprot/SWISSPROT;Acc:P23818]
EPM.OpenArmLatency	11	56791470	60881853	GO:0006811	1.16925	ion transport	ENSMUSG00000020524	Glutamate receptor 1 precursor (GluR-1) (GluR-A) (GluR-K1) (Glutamate receptor ionotropic, AMPA 1) (AMPA-selective glutamate receptor 1). [Source:Uniprot/SWISSPROT;Acc:P23818]
EPM.OpenArmLatency	11	56791470	60881853	GO:0007275	1.28246	multicellular organismal development	ENSMUSG00000037335	Heart- and neural crest derivatives-expressed protein 1 (Extraembryonic tissues, heart, autonomic nervous system and neural crest derivatives-expressed protein 1) (eHAND) (Helix-loop-helix transcription factor expressed in extraembryonic mesoderm and trop [Source:Uniprot/SWISSPROT;Acc:Q64279]
EPM.OpenArmLatency	11	56791470	60881853	GO:0008150	1.14954	biological_process	ENSMUSG00000020524	Glutamate receptor 1 precursor (GluR-1) (GluR-A) (GluR-K1) (Glutamate receptor ionotropic, AMPA 1) (AMPA-selective glutamate receptor 1). [Source:Uniprot/SWISSPROT;Acc:P23818]
EPM.OpenArmLatency	11	56791470	60881853	GO:0008150	1.14954	biological_process	ENSMUSG00000037335	Heart- and neural crest derivatives-expressed protein 1 (Extraembryonic tissues, heart, autonomic nervous system and neural crest derivatives-expressed protein 1) (eHAND) (Helix-loop-helix transcription factor expressed in extraembryonic mesoderm and trop [Source:Uniprot/SWISSPROT;Acc:Q64279]
EPM.OpenArmLatency	11	56791470	60881853	GO:0009987	1.13524	cellular process	ENSMUSG00000020524	Glutamate receptor 1 precursor (GluR-1) (GluR-A) (GluR-K1) (Glutamate receptor ionotropic, AMPA 1) (AMPA-selective glutamate receptor 1). [Source:Uniprot/SWISSPROT;Acc:P23818]
EPM.OpenArmLatency	11	56791470	60881853	GO:0009987	1.13524	cellular process	ENSMUSG00000037335	Heart- and neural crest derivatives-expressed protein 1 (Extraembryonic tissues, heart, autonomic nervous system and neural crest derivatives-expressed protein 1) (eHAND) (Helix-loop-helix transcription factor expressed in extraembryonic mesoderm and trop [Source:Uniprot/SWISSPROT;Acc:Q64279]
EPM.OpenArmLatency	11	56791470	60881853	GO:0032501	1.31075	multicellular organismal process	ENSMUSG00000037335	Heart- and neural crest derivatives-expressed protein 1 (Extraembryonic tissues, heart, autonomic nervous system and neural crest derivatives-expressed protein 1) (eHAND) (Helix-loop-helix transcription factor expressed in extraembryonic mesoderm and trop [Source:Uniprot/SWISSPROT;Acc:Q64279]
EPM.OpenArmLatency	11	56791470	60881853	GO:0032502	1.21928	developmental process	ENSMUSG00000037335	Heart- and neural crest derivatives-expressed protein 1 (Extraembryonic tissues, heart, autonomic nervous system and neural crest derivatives-expressed protein 1) (eHAND) (Helix-loop-helix transcription factor expressed in extraembryonic mesoderm and trop [Source:Uniprot/SWISSPROT;Acc:Q64279]
EPM.OpenArmLatency	11	56791470	60881853	GO:0044237	1.17907	cellular metabolic process	ENSMUSG00000020524	Glutamate receptor 1 precursor (GluR-1) (GluR-A) (GluR-K1) (Glutamate receptor ionotropic, AMPA 1) (AMPA-selective glutamate receptor 1). [Source:Uniprot/SWISSPROT;Acc:P23818]
EPM.OpenArmLatency	11	56791470	60881853	GO:0044237	1.17907	cellular metabolic process	ENSMUSG00000037335	Heart- and neural crest derivatives-expressed protein 1 (Extraembryonic tissues, heart, autonomic nervous system and neural crest derivatives-expressed protein 1) (eHAND) (Helix-loop-helix transcription factor expressed in extraembryonic mesoderm and trop [Source:Uniprot/SWISSPROT;Acc:Q64279]
EPM.OpenArmLatency	11	56791470	60881853	GO:0048731	1.20693	system development	ENSMUSG00000037335	Heart- and neural crest derivatives-expressed protein 1 (Extraembryonic tissues, heart, autonomic nervous system and neural crest derivatives-expressed protein 1) (eHAND) (Helix-loop-helix transcription factor expressed in extraembryonic mesoderm and trop [Source:Uniprot/SWISSPROT;Acc:Q64279]
EPM.OpenArmLatency	11	56791470	60881853	GO:0048856	1.2474	anatomical structure development	ENSMUSG00000037335	Heart- and neural crest derivatives-expressed protein 1 (Extraembryonic tissues, heart, autonomic nervous system and neural crest derivatives-expressed protein 1) (eHAND) (Helix-loop-helix transcription factor expressed in extraembryonic mesoderm and trop [Source:Uniprot/SWISSPROT;Acc:Q64279]
EPM.OpenArmLatency	11	56791470	60881853	GO:0051179	1.16364	localization	ENSMUSG00000020524	Glutamate receptor 1 precursor (GluR-1) (GluR-A) (GluR-K1) (Glutamate receptor ionotropic, AMPA 1) (AMPA-selective glutamate receptor 1). [Source:Uniprot/SWISSPROT;Acc:P23818]
EPM.OpenArmLatency	11	56791470	60881853	GO:0051234	1.20631	establishment of localization	ENSMUSG00000020524	Glutamate receptor 1 precursor (GluR-1) (GluR-A) (GluR-K1) (Glutamate receptor ionotropic, AMPA 1) (AMPA-selective glutamate receptor 1). [Source:Uniprot/SWISSPROT;Acc:P23818]
EPM.OpenArmEntries	11	63413297	68849550	GO:0006810	1.17183	transport	ENSMUSG00000032921	Outer dense fiber protein 4 (Outer dense fiber of sperm tails protein 4) (Testis-specific protein oppo 1). [Source:Uniprot/SWISSPROT;Acc:Q8VI88]
EPM.OpenArmEntries	11	63413297	68849550	GO:0006811	1.16925	ion transport	ENSMUSG00000032921	Outer dense fiber protein 4 (Outer dense fiber of sperm tails protein 4) (Testis-specific protein oppo 1). [Source:Uniprot/SWISSPROT;Acc:Q8VI88]
EPM.OpenArmEntries	11	63413297	68849550	GO:0007275	1.28246	multicellular organismal development	ENSMUSG00000032921	Outer dense fiber protein 4 (Outer dense fiber of sperm tails protein 4) (Testis-specific protein oppo 1). [Source:Uniprot/SWISSPROT;Acc:Q8VI88]
EPM.OpenArmEntries	11	63413297	68849550	GO:0008150	1.14954	biological_process	ENSMUSG00000060938	60S ribosomal protein L26 (Silica-induced gene 20 protein) (SIG-20). [Source:Uniprot/SWISSPROT;Acc:P61255]
EPM.OpenArmEntries	11	63413297	68849550	GO:0008150	1.14954	biological_process	ENSMUSG00000032921	Outer dense fiber protein 4 (Outer dense fiber of sperm tails protein 4) (Testis-specific protein oppo 1). [Source:Uniprot/SWISSPROT;Acc:Q8VI88]
EPM.OpenArmEntries	11	63413297	68849550	GO:0009987	1.13524	cellular process	ENSMUSG00000060938	60S ribosomal protein L26 (Silica-induced gene 20 protein) (SIG-20). [Source:Uniprot/SWISSPROT;Acc:P61255]
EPM.OpenArmEntries	11	63413297	68849550	GO:0009987	1.13524	cellular process	ENSMUSG00000032921	Outer dense fiber protein 4 (Outer dense fiber of sperm tails protein 4) (Testis-specific protein oppo 1). [Source:Uniprot/SWISSPROT;Acc:Q8VI88]
EPM.OpenArmEntries	11	63413297	68849550	GO:0032501	1.31075	multicellular organismal process	ENSMUSG00000032921	Outer dense fiber protein 4 (Outer dense fiber of sperm tails protein 4) (Testis-specific protein oppo 1). [Source:Uniprot/SWISSPROT;Acc:Q8VI88]
EPM.OpenArmEntries	11	63413297	68849550	GO:0032502	1.21928	developmental process	ENSMUSG00000032921	Outer dense fiber protein 4 (Outer dense fiber of sperm tails protein 4) (Testis-specific protein oppo 1). [Source:Uniprot/SWISSPROT;Acc:Q8VI88]
EPM.OpenArmEntries	11	63413297	68849550	GO:0044237	1.17907	cellular metabolic process	ENSMUSG00000060938	60S ribosomal protein L26 (Silica-induced gene 20 protein) (SIG-20). [Source:Uniprot/SWISSPROT;Acc:P61255]
EPM.OpenArmEntries	11	63413297	68849550	GO:0051179	1.16364	localization	ENSMUSG00000032921	Outer dense fiber protein 4 (Outer dense fiber of sperm tails protein 4) (Testis-specific protein oppo 1). [Source:Uniprot/SWISSPROT;Acc:Q8VI88]
EPM.OpenArmEntries	11	63413297	68849550	GO:0051234	1.20631	establishment of localization	ENSMUSG00000032921	Outer dense fiber protein 4 (Outer dense fiber of sperm tails protein 4) (Testis-specific protein oppo 1). [Source:Uniprot/SWISSPROT;Acc:Q8VI88]
OFT.Latency	11	79607983	83521936	GO:0006810	1.17183	transport	ENSMUSG00000020684	Ras-like protein family member 10B precursor. [Source:Uniprot/SWISSPROT;Acc:Q5SSG5]
OFT.Latency	11	79607983	83521936	GO:0008150	1.14954	biological_process	ENSMUSG00000020684	Ras-like protein family member 10B precursor. [Source:Uniprot/SWISSPROT;Acc:Q5SSG5]
OFT.Latency	11	79607983	83521936	GO:0008150	1.14954	biological_process	ENSMUSG00000018986	schlafen 3 [Source:RefSeq_peptide;Acc:NP_035539]
OFT.Latency	11	79607983	83521936	GO:0009987	1.13524	cellular process	ENSMUSG00000020684	Ras-like protein family member 10B precursor. [Source:Uniprot/SWISSPROT;Acc:Q5SSG5]
OFT.Latency	11	79607983	83521936	GO:0009987	1.13524	cellular process	ENSMUSG00000018986	schlafen 3 [Source:RefSeq_peptide;Acc:NP_035539]
OFT.Latency	11	79607983	83521936	GO:0051179	1.16364	localization	ENSMUSG00000020684	Ras-like protein family member 10B precursor. [Source:Uniprot/SWISSPROT;Acc:Q5SSG5]
OFT.Latency	11	79607983	83521936	GO:0051234	1.20631	establishment of localization	ENSMUSG00000020684	Ras-like protein family member 10B precursor. [Source:Uniprot/SWISSPROT;Acc:Q5SSG5]
OFT.Latency	11	92666443	97970260	GO:0006810	1.17183	transport	ENSMUSG00000006058	Vacuolar-sorting protein SNF8. [Source:Uniprot/SWISSPROT;Acc:Q9CZ28]
OFT.Latency	11	92666443	97970260	GO:0007275	1.28246	multicellular organismal development	ENSMUSG00000056158	Carbonic anhydrase-related protein 10 (Carbonic anhydrase-related protein X) (CARP X) (CA-RP X). [Source:Uniprot/SWISSPROT;Acc:P61215]
OFT.Latency	11	92666443	97970260	GO:0007275	1.28246	multicellular organismal development	ENSMUSG00000020875	Homeobox protein Hox-B9 (Hox-2.5). [Source:Uniprot/SWISSPROT;Acc:P20615]
OFT.Latency	11	92666443	97970260	GO:0008150	1.14954	biological_process	ENSMUSG00000013418	Beta-1,4 N-acetylgalactosaminyltransferase 2 (EC 2.4.1.-). [Source:Uniprot/SWISSPROT;Acc:Q09199]
OFT.Latency	11	92666443	97970260	GO:0008150	1.14954	biological_process	ENSMUSG00000006056	Calcium-binding and coiled-coil domain-containing protein 2 (Nuclear domain 10 protein NDP52) (Nuclear domain 10 protein 52). [Source:Uniprot/SWISSPROT;Acc:A2A6M5]
OFT.Latency	11	92666443	97970260	GO:0008150	1.14954	biological_process	ENSMUSG00000056158	Carbonic anhydrase-related protein 10 (Carbonic anhydrase-related protein X) (CARP X) (CA-RP X). [Source:Uniprot/SWISSPROT;Acc:P61215]
OFT.Latency	11	92666443	97970260	GO:0008150	1.14954	biological_process	ENSMUSG00000038811	Guanine nucleotide-binding protein G(I)/G(S)/G(O) subunit gamma-T2 precursor (G gamma-C) (G-gamma-8). [Source:Uniprot/SWISSPROT;Acc:Q61017]
OFT.Latency	11	92666443	97970260	GO:0008150	1.14954	biological_process	ENSMUSG00000038909	Histone acetyltransferase MYST2 (EC 2.3.1.48) (MYST protein 2) (MOZ, YBF2/SAS3, SAS2 and TIP60 protein 2) (Histone acetyltransferase binding to ORC1). [Source:Uniprot/SWISSPROT;Acc:Q5SVQ0]
OFT.Latency	11	92666443	97970260	GO:0008150	1.14954	biological_process	ENSMUSG00000020875	Homeobox protein Hox-B9 (Hox-2.5). [Source:Uniprot/SWISSPROT;Acc:P20615]
OFT.Latency	11	92666443	97970260	GO:0008150	1.14954	biological_process	ENSMUSG00000013415	Insulin-like growth factor 2 mRNA-binding protein 1 (IGF2 mRNA-binding protein 1) (IGF-II mRNA-binding protein 1) (IMP-1) (Coding region determinant-binding protein) (CRD-BP) (VICKZ family member 1). [Source:Uniprot/SWISSPROT;Acc:O88477]
OFT.Latency	11	92666443	97970260	GO:0008150	1.14954	biological_process	ENSMUSG00000038845	Prohibitin (B-cell receptor-associated protein 32) (BAP 32). [Source:Uniprot/SWISSPROT;Acc:P67778]
OFT.Latency	11	92666443	97970260	GO:0008150	1.14954	biological_process	ENSMUSG00000020872	tachykinin 4 [Source:RefSeq_peptide;Acc:NP_444323]
OFT.Latency	11	92666443	97970260	GO:0008150	1.14954	biological_process	ENSMUSG00000014349	Ubiquitin-conjugating enzyme E2 Z (EC 6.3.2.19) (Ubiquitin-protein ligase Z) (Ubiquitin carrier protein Z) (Uba6-specific E2 conjugating enzyme 1) (Use1). [Source:Uniprot/SWISSPROT;Acc:Q3UE37]
OFT.Latency	11	92666443	97970260	GO:0008150	1.14954	biological_process	ENSMUSG00000006058	Vacuolar-sorting protein SNF8. [Source:Uniprot/SWISSPROT;Acc:Q9CZ28]
OFT.Latency	11	92666443	97970260	GO:0008150	1.14954	biological_process	ENSMUSG00000075595	Zinc finger protein 652. [Source:Uniprot/SWISSPROT;Acc:Q5DU09]
OFT.Latency	11	92666443	97970260	GO:0009987	1.13524	cellular process	ENSMUSG00000013418	Beta-1,4 N-acetylgalactosaminyltransferase 2 (EC 2.4.1.-). [Source:Uniprot/SWISSPROT;Acc:Q09199]
OFT.Latency	11	92666443	97970260	GO:0009987	1.13524	cellular process	ENSMUSG00000056158	Carbonic anhydrase-related protein 10 (Carbonic anhydrase-related protein X) (CARP X) (CA-RP X). [Source:Uniprot/SWISSPROT;Acc:P61215]
OFT.Latency	11	92666443	97970260	GO:0009987	1.13524	cellular process	ENSMUSG00000038811	Guanine nucleotide-binding protein G(I)/G(S)/G(O) subunit gamma-T2 precursor (G gamma-C) (G-gamma-8). [Source:Uniprot/SWISSPROT;Acc:Q61017]
OFT.Latency	11	92666443	97970260	GO:0009987	1.13524	cellular process	ENSMUSG00000038909	Histone acetyltransferase MYST2 (EC 2.3.1.48) (MYST protein 2) (MOZ, YBF2/SAS3, SAS2 and TIP60 protein 2) (Histone acetyltransferase binding to ORC1). [Source:Uniprot/SWISSPROT;Acc:Q5SVQ0]
OFT.Latency	11	92666443	97970260	GO:0009987	1.13524	cellular process	ENSMUSG00000020875	Homeobox protein Hox-B9 (Hox-2.5). [Source:Uniprot/SWISSPROT;Acc:P20615]
OFT.Latency	11	92666443	97970260	GO:0009987	1.13524	cellular process	ENSMUSG00000013415	Insulin-like growth factor 2 mRNA-binding protein 1 (IGF2 mRNA-binding protein 1) (IGF-II mRNA-binding protein 1) (IMP-1) (Coding region determinant-binding protein) (CRD-BP) (VICKZ family member 1). [Source:Uniprot/SWISSPROT;Acc:O88477]
OFT.Latency	11	92666443	97970260	GO:0009987	1.13524	cellular process	ENSMUSG00000038845	Prohibitin (B-cell receptor-associated protein 32) (BAP 32). [Source:Uniprot/SWISSPROT;Acc:P67778]
OFT.Latency	11	92666443	97970260	GO:0009987	1.13524	cellular process	ENSMUSG00000020872	tachykinin 4 [Source:RefSeq_peptide;Acc:NP_444323]
OFT.Latency	11	92666443	97970260	GO:0009987	1.13524	cellular process	ENSMUSG00000014349	Ubiquitin-conjugating enzyme E2 Z (EC 6.3.2.19) (Ubiquitin-protein ligase Z) (Ubiquitin carrier protein Z) (Uba6-specific E2 conjugating enzyme 1) (Use1). [Source:Uniprot/SWISSPROT;Acc:Q3UE37]
OFT.Latency	11	92666443	97970260	GO:0009987	1.13524	cellular process	ENSMUSG00000006058	Vacuolar-sorting protein SNF8. [Source:Uniprot/SWISSPROT;Acc:Q9CZ28]
OFT.Latency	11	92666443	97970260	GO:0009987	1.13524	cellular process	ENSMUSG00000075595	Zinc finger protein 652. [Source:Uniprot/SWISSPROT;Acc:Q5DU09]
OFT.Latency	11	92666443	97970260	GO:0032501	1.31075	multicellular organismal process	ENSMUSG00000056158	Carbonic anhydrase-related protein 10 (Carbonic anhydrase-related protein X) (CARP X) (CA-RP X). [Source:Uniprot/SWISSPROT;Acc:P61215]
OFT.Latency	11	92666443	97970260	GO:0032501	1.31075	multicellular organismal process	ENSMUSG00000020875	Homeobox protein Hox-B9 (Hox-2.5). [Source:Uniprot/SWISSPROT;Acc:P20615]
OFT.Latency	11	92666443	97970260	GO:0032501	1.31075	multicellular organismal process	ENSMUSG00000020872	tachykinin 4 [Source:RefSeq_peptide;Acc:NP_444323]
OFT.Latency	11	92666443	97970260	GO:0032502	1.21928	developmental process	ENSMUSG00000056158	Carbonic anhydrase-related protein 10 (Carbonic anhydrase-related protein X) (CARP X) (CA-RP X). [Source:Uniprot/SWISSPROT;Acc:P61215]
OFT.Latency	11	92666443	97970260	GO:0032502	1.21928	developmental process	ENSMUSG00000020875	Homeobox protein Hox-B9 (Hox-2.5). [Source:Uniprot/SWISSPROT;Acc:P20615]
OFT.Latency	11	92666443	97970260	GO:0032502	1.21928	developmental process	ENSMUSG00000014349	Ubiquitin-conjugating enzyme E2 Z (EC 6.3.2.19) (Ubiquitin-protein ligase Z) (Ubiquitin carrier protein Z) (Uba6-specific E2 conjugating enzyme 1) (Use1). [Source:Uniprot/SWISSPROT;Acc:Q3UE37]
OFT.Latency	11	92666443	97970260	GO:0044237	1.17907	cellular metabolic process	ENSMUSG00000013418	Beta-1,4 N-acetylgalactosaminyltransferase 2 (EC 2.4.1.-). [Source:Uniprot/SWISSPROT;Acc:Q09199]
OFT.Latency	11	92666443	97970260	GO:0044237	1.17907	cellular metabolic process	ENSMUSG00000056158	Carbonic anhydrase-related protein 10 (Carbonic anhydrase-related protein X) (CARP X) (CA-RP X). [Source:Uniprot/SWISSPROT;Acc:P61215]
OFT.Latency	11	92666443	97970260	GO:0044237	1.17907	cellular metabolic process	ENSMUSG00000038909	Histone acetyltransferase MYST2 (EC 2.3.1.48) (MYST protein 2) (MOZ, YBF2/SAS3, SAS2 and TIP60 protein 2) (Histone acetyltransferase binding to ORC1). [Source:Uniprot/SWISSPROT;Acc:Q5SVQ0]
OFT.Latency	11	92666443	97970260	GO:0044237	1.17907	cellular metabolic process	ENSMUSG00000020875	Homeobox protein Hox-B9 (Hox-2.5). [Source:Uniprot/SWISSPROT;Acc:P20615]
OFT.Latency	11	92666443	97970260	GO:0044237	1.17907	cellular metabolic process	ENSMUSG00000013415	Insulin-like growth factor 2 mRNA-binding protein 1 (IGF2 mRNA-binding protein 1) (IGF-II mRNA-binding protein 1) (IMP-1) (Coding region determinant-binding protein) (CRD-BP) (VICKZ family member 1). [Source:Uniprot/SWISSPROT;Acc:O88477]
OFT.Latency	11	92666443	97970260	GO:0044237	1.17907	cellular metabolic process	ENSMUSG00000038845	Prohibitin (B-cell receptor-associated protein 32) (BAP 32). [Source:Uniprot/SWISSPROT;Acc:P67778]
OFT.Latency	11	92666443	97970260	GO:0044237	1.17907	cellular metabolic process	ENSMUSG00000014349	Ubiquitin-conjugating enzyme E2 Z (EC 6.3.2.19) (Ubiquitin-protein ligase Z) (Ubiquitin carrier protein Z) (Uba6-specific E2 conjugating enzyme 1) (Use1). [Source:Uniprot/SWISSPROT;Acc:Q3UE37]
OFT.Latency	11	92666443	97970260	GO:0044237	1.17907	cellular metabolic process	ENSMUSG00000006058	Vacuolar-sorting protein SNF8. [Source:Uniprot/SWISSPROT;Acc:Q9CZ28]
OFT.Latency	11	92666443	97970260	GO:0044237	1.17907	cellular metabolic process	ENSMUSG00000075595	Zinc finger protein 652. [Source:Uniprot/SWISSPROT;Acc:Q5DU09]
OFT.Latency	11	92666443	97970260	GO:0048731	1.20693	system development	ENSMUSG00000056158	Carbonic anhydrase-related protein 10 (Carbonic anhydrase-related protein X) (CARP X) (CA-RP X). [Source:Uniprot/SWISSPROT;Acc:P61215]
OFT.Latency	11	92666443	97970260	GO:0048731	1.20693	system development	ENSMUSG00000020875	Homeobox protein Hox-B9 (Hox-2.5). [Source:Uniprot/SWISSPROT;Acc:P20615]
OFT.Latency	11	92666443	97970260	GO:0048856	1.2474	anatomical structure development	ENSMUSG00000056158	Carbonic anhydrase-related protein 10 (Carbonic anhydrase-related protein X) (CARP X) (CA-RP X). [Source:Uniprot/SWISSPROT;Acc:P61215]
OFT.Latency	11	92666443	97970260	GO:0048856	1.2474	anatomical structure development	ENSMUSG00000020875	Homeobox protein Hox-B9 (Hox-2.5). [Source:Uniprot/SWISSPROT;Acc:P20615]
OFT.Latency	11	92666443	97970260	GO:0051179	1.16364	localization	ENSMUSG00000020872	tachykinin 4 [Source:RefSeq_peptide;Acc:NP_444323]
OFT.Latency	11	92666443	97970260	GO:0051179	1.16364	localization	ENSMUSG00000006058	Vacuolar-sorting protein SNF8. [Source:Uniprot/SWISSPROT;Acc:Q9CZ28]
OFT.Latency	11	92666443	97970260	GO:0051234	1.20631	establishment of localization	ENSMUSG00000020872	tachykinin 4 [Source:RefSeq_peptide;Acc:NP_444323]
OFT.Latency	11	92666443	97970260	GO:0051234	1.20631	establishment of localization	ENSMUSG00000006058	Vacuolar-sorting protein SNF8. [Source:Uniprot/SWISSPROT;Acc:Q9CZ28]
OFT.Latency	11	103872380	106174196	GO:0006810	1.17183	transport	ENSMUSG00000020695	Macrophage mannose receptor 2 precursor (Lectin lambda) (CD280 antigen). [Source:Uniprot/SWISSPROT;Acc:Q64449]
OFT.Latency	11	103872380	106174196	GO:0006810	1.17183	transport	ENSMUSG00000001901	potassium voltage-gated channel, subfamily H (eag-related), member 6 [Source:RefSeq_peptide;Acc:NP_001032801]
OFT.Latency	11	103872380	106174196	GO:0006811	1.16925	ion transport	ENSMUSG00000001901	potassium voltage-gated channel, subfamily H (eag-related), member 6 [Source:RefSeq_peptide;Acc:NP_001032801]
OFT.Latency	11	103872380	106174196	GO:0007275	1.28246	multicellular organismal development	ENSMUSG00000020694	Serine/threonine-protein kinase tousled-like 2 (EC 2.7.11.1) (Tousled- like kinase 2). [Source:Uniprot/SWISSPROT;Acc:O55047]
OFT.Latency	11	103872380	106174196	GO:0008150	1.14954	biological_process	ENSMUSG00000020681	Angiotensin-converting enzyme, somatic isoform precursor (EC 3.4.15.1) (Dipeptidyl carboxypeptidase I) (Kininase II) [Contains: Angiotensin- converting enzyme, somatic isoform, soluble form]. [Source:Uniprot/SWISSPROT;Acc:P09470]
OFT.Latency	11	103872380	106174196	GO:0008150	1.14954	biological_process	ENSMUSG00000001983	Coiled-coil domain-containing protein 44. [Source:Uniprot/SWISSPROT;Acc:Q8K0Z7]
OFT.Latency	11	103872380	106174196	GO:0008150	1.14954	biological_process	ENSMUSG00000020695	Macrophage mannose receptor 2 precursor (Lectin lambda) (CD280 antigen). [Source:Uniprot/SWISSPROT;Acc:Q64449]
OFT.Latency	11	103872380	106174196	GO:0008150	1.14954	biological_process	ENSMUSG00000020700	Mitogen-activated protein kinase kinase kinase 3 (EC 2.7.11.25) (MAPK/ERK kinase kinase 3) (MEK kinase 3) (MEKK 3). [Source:Uniprot/SWISSPROT;Acc:Q61084]
OFT.Latency	11	103872380	106174196	GO:0008150	1.14954	biological_process	ENSMUSG00000001901	potassium voltage-gated channel, subfamily H (eag-related), member 6 [Source:RefSeq_peptide;Acc:NP_001032801]
OFT.Latency	11	103872380	106174196	GO:0008150	1.14954	biological_process	ENSMUSG00000020694	Serine/threonine-protein kinase tousled-like 2 (EC 2.7.11.1) (Tousled- like kinase 2). [Source:Uniprot/SWISSPROT;Acc:O55047]
OFT.Latency	11	103872380	106174196	GO:0008150	1.14954	biological_process	ENSMUSG00000053580	tetratricopeptide repeat, ankyrin repeat and coiled-coil containing 2 [Source:RefSeq_peptide;Acc:NP_851416]
OFT.Latency	11	103872380	106174196	GO:0008150	1.14954	biological_process	ENSMUSG00000049354	WD repeat-containing protein 68 (WD repeat-containing protein An11 homolog). [Source:Uniprot/SWISSPROT;Acc:P61963]
OFT.Latency	11	103872380	106174196	GO:0008150	1.14954	biological_process	ENSMUSG00000079990	Wdr68 protein. [Source:Uniprot/SPTREMBL;Acc:Q8K3A7]
OFT.Latency	11	103872380	106174196	GO:0009987	1.13524	cellular process	ENSMUSG00000020681	Angiotensin-converting enzyme, somatic isoform precursor (EC 3.4.15.1) (Dipeptidyl carboxypeptidase I) (Kininase II) [Contains: Angiotensin- converting enzyme, somatic isoform, soluble form]. [Source:Uniprot/SWISSPROT;Acc:P09470]
OFT.Latency	11	103872380	106174196	GO:0009987	1.13524	cellular process	ENSMUSG00000001983	Coiled-coil domain-containing protein 44. [Source:Uniprot/SWISSPROT;Acc:Q8K0Z7]
OFT.Latency	11	103872380	106174196	GO:0009987	1.13524	cellular process	ENSMUSG00000020695	Macrophage mannose receptor 2 precursor (Lectin lambda) (CD280 antigen). [Source:Uniprot/SWISSPROT;Acc:Q64449]
OFT.Latency	11	103872380	106174196	GO:0009987	1.13524	cellular process	ENSMUSG00000020700	Mitogen-activated protein kinase kinase kinase 3 (EC 2.7.11.25) (MAPK/ERK kinase kinase 3) (MEK kinase 3) (MEKK 3). [Source:Uniprot/SWISSPROT;Acc:Q61084]
OFT.Latency	11	103872380	106174196	GO:0009987	1.13524	cellular process	ENSMUSG00000001901	potassium voltage-gated channel, subfamily H (eag-related), member 6 [Source:RefSeq_peptide;Acc:NP_001032801]
OFT.Latency	11	103872380	106174196	GO:0009987	1.13524	cellular process	ENSMUSG00000020694	Serine/threonine-protein kinase tousled-like 2 (EC 2.7.11.1) (Tousled- like kinase 2). [Source:Uniprot/SWISSPROT;Acc:O55047]
OFT.Latency	11	103872380	106174196	GO:0009987	1.13524	cellular process	ENSMUSG00000053580	tetratricopeptide repeat, ankyrin repeat and coiled-coil containing 2 [Source:RefSeq_peptide;Acc:NP_851416]
OFT.Latency	11	103872380	106174196	GO:0009987	1.13524	cellular process	ENSMUSG00000049354	WD repeat-containing protein 68 (WD repeat-containing protein An11 homolog). [Source:Uniprot/SWISSPROT;Acc:P61963]
OFT.Latency	11	103872380	106174196	GO:0009987	1.13524	cellular process	ENSMUSG00000079990	Wdr68 protein. [Source:Uniprot/SPTREMBL;Acc:Q8K3A7]
OFT.Latency	11	103872380	106174196	GO:0032501	1.31075	multicellular organismal process	ENSMUSG00000020694	Serine/threonine-protein kinase tousled-like 2 (EC 2.7.11.1) (Tousled- like kinase 2). [Source:Uniprot/SWISSPROT;Acc:O55047]
OFT.Latency	11	103872380	106174196	GO:0032502	1.21928	developmental process	ENSMUSG00000020694	Serine/threonine-protein kinase tousled-like 2 (EC 2.7.11.1) (Tousled- like kinase 2). [Source:Uniprot/SWISSPROT;Acc:O55047]
OFT.Latency	11	103872380	106174196	GO:0044237	1.17907	cellular metabolic process	ENSMUSG00000020681	Angiotensin-converting enzyme, somatic isoform precursor (EC 3.4.15.1) (Dipeptidyl carboxypeptidase I) (Kininase II) [Contains: Angiotensin- converting enzyme, somatic isoform, soluble form]. [Source:Uniprot/SWISSPROT;Acc:P09470]
OFT.Latency	11	103872380	106174196	GO:0044237	1.17907	cellular metabolic process	ENSMUSG00000001983	Coiled-coil domain-containing protein 44. [Source:Uniprot/SWISSPROT;Acc:Q8K0Z7]
OFT.Latency	11	103872380	106174196	GO:0044237	1.17907	cellular metabolic process	ENSMUSG00000020700	Mitogen-activated protein kinase kinase kinase 3 (EC 2.7.11.25) (MAPK/ERK kinase kinase 3) (MEK kinase 3) (MEKK 3). [Source:Uniprot/SWISSPROT;Acc:Q61084]
OFT.Latency	11	103872380	106174196	GO:0044237	1.17907	cellular metabolic process	ENSMUSG00000001901	potassium voltage-gated channel, subfamily H (eag-related), member 6 [Source:RefSeq_peptide;Acc:NP_001032801]
OFT.Latency	11	103872380	106174196	GO:0044237	1.17907	cellular metabolic process	ENSMUSG00000020694	Serine/threonine-protein kinase tousled-like 2 (EC 2.7.11.1) (Tousled- like kinase 2). [Source:Uniprot/SWISSPROT;Acc:O55047]
OFT.Latency	11	103872380	106174196	GO:0044237	1.17907	cellular metabolic process	ENSMUSG00000053580	tetratricopeptide repeat, ankyrin repeat and coiled-coil containing 2 [Source:RefSeq_peptide;Acc:NP_851416]
OFT.Latency	11	103872380	106174196	GO:0051179	1.16364	localization	ENSMUSG00000020695	Macrophage mannose receptor 2 precursor (Lectin lambda) (CD280 antigen). [Source:Uniprot/SWISSPROT;Acc:Q64449]
OFT.Latency	11	103872380	106174196	GO:0051179	1.16364	localization	ENSMUSG00000001901	potassium voltage-gated channel, subfamily H (eag-related), member 6 [Source:RefSeq_peptide;Acc:NP_001032801]
OFT.Latency	11	103872380	106174196	GO:0051234	1.20631	establishment of localization	ENSMUSG00000020695	Macrophage mannose receptor 2 precursor (Lectin lambda) (CD280 antigen). [Source:Uniprot/SWISSPROT;Acc:Q64449]
OFT.Latency	11	103872380	106174196	GO:0051234	1.20631	establishment of localization	ENSMUSG00000001901	potassium voltage-gated channel, subfamily H (eag-related), member 6 [Source:RefSeq_peptide;Acc:NP_001032801]
FN.Latency	11	111022476	115973113	GO:0006810	1.17183	transport	ENSMUSG00000018861	NADPH:adrenodoxin oxidoreductase, mitochondrial precursor (EC 1.18.1.2) (Adrenodoxin reductase) (AR) (Ferredoxin reductase) (Ferredoxin--NADP(+) reductase). [Source:Uniprot/SWISSPROT;Acc:Q61578]
FN.Latency	11	111022476	115973113	GO:0006810	1.17183	transport	ENSMUSG00000020732	Ras-related protein Rab-37. [Source:Uniprot/SWISSPROT;Acc:Q9JKM7]
FN.Latency	11	111022476	115973113	GO:0006810	1.17183	transport	ENSMUSG00000057948	unc-13 homolog D [Source:RefSeq_peptide;Acc:NP_001009573]
FN.Latency	11	111022476	115973113	GO:0006810	1.17183	transport	ENSMUSG00000041654	Zinc transporter ZIP11 (Zrt- and Irt-like protein 11) (ZIP-11) (Solute carrier family 39 member 11). [Source:Uniprot/SWISSPROT;Acc:Q8BWY7]
FN.Latency	11	111022476	115973113	GO:0006811	1.16925	ion transport	ENSMUSG00000041654	Zinc transporter ZIP11 (Zrt- and Irt-like protein 11) (ZIP-11) (Solute carrier family 39 member 11). [Source:Uniprot/SWISSPROT;Acc:Q8BWY7]
FN.Latency	11	111022476	115973113	GO:0007275	1.28246	multicellular organismal development	ENSMUSG00000047798	CMRF35-like molecule 1 precursor (CLM-1) (CD300 antigen-like family member F). [Source:Uniprot/SWISSPROT;Acc:Q6SJQ7]
FN.Latency	11	111022476	115973113	GO:0007275	1.28246	multicellular organismal development	ENSMUSG00000044788	fatty acid desaturase domain family, member 6 [Source:RefSeq_peptide;Acc:NP_828874]
FN.Latency	11	111022476	115973113	GO:0007275	1.28246	multicellular organismal development	ENSMUSG00000018862	Otopetrin-3. [Source:Uniprot/SWISSPROT;Acc:Q80UF9]
FN.Latency	11	111022476	115973113	GO:0007275	1.28246	multicellular organismal development	ENSMUSG00000034586	Uncharacterized protein C17orf28 homolog. [Source:Uniprot/SWISSPROT;Acc:Q8R1F6]
FN.Latency	11	111022476	115973113	GO:0007275	1.28246	multicellular organismal development	ENSMUSG00000045288	Usher syndrome type-1G protein homolog (Scaffold protein containing ankyrin repeats and SAM domain) (Jackson shaker protein). [Source:Uniprot/SWISSPROT;Acc:Q80T11]
FN.Latency	11	111022476	115973113	GO:0008150	1.14954	biological_process	ENSMUSG00000048442	12 days embryo embryonic body between diaphragm region and neck cDNA, RIKEN full-length enriched library, clone:9430031J01 product:hypothetical protein, full insert sequence (18-day embryo whole body cDNA, RIKEN full-length enriched library, clone:1110065 [Source:Uniprot/SPTREMBL;Acc:Q8BT42]
FN.Latency	11	111022476	115973113	GO:0008150	1.14954	biological_process	ENSMUSG00000034471	Caskin-2. [Source:Uniprot/SWISSPROT;Acc:Q8VHK1]
FN.Latency	11	111022476	115973113	GO:0008150	1.14954	biological_process	ENSMUSG00000047798	CMRF35-like molecule 1 precursor (CLM-1) (CD300 antigen-like family member F). [Source:Uniprot/SWISSPROT;Acc:Q6SJQ7]
FN.Latency	11	111022476	115973113	GO:0008150	1.14954	biological_process	ENSMUSG00000044788	fatty acid desaturase domain family, member 6 [Source:RefSeq_peptide;Acc:NP_828874]
FN.Latency	11	111022476	115973113	GO:0008150	1.14954	biological_process	ENSMUSG00000059923	Growth factor receptor-bound protein 2 (Adapter protein GRB2) (SH2/SH3 adapter GRB2). [Source:Uniprot/SWISSPROT;Acc:Q60631]
FN.Latency	11	111022476	115973113	GO:0008150	1.14954	biological_process	ENSMUSG00000020782	Lethal(2) giant larvae protein homolog 2 (Lethal giant larvae-like protein 2). [Source:Uniprot/SWISSPROT;Acc:Q3TJ91]
FN.Latency	11	111022476	115973113	GO:0008150	1.14954	biological_process	ENSMUSG00000020743	MIF4G domain containing [Source:RefSeq_peptide;Acc:NP_081438]
FN.Latency	11	111022476	115973113	GO:0008150	1.14954	biological_process	ENSMUSG00000018861	NADPH:adrenodoxin oxidoreductase, mitochondrial precursor (EC 1.18.1.2) (Adrenodoxin reductase) (AR) (Ferredoxin reductase) (Ferredoxin--NADP(+) reductase). [Source:Uniprot/SWISSPROT;Acc:Q61578]
FN.Latency	11	111022476	115973113	GO:0008150	1.14954	biological_process	ENSMUSG00000018862	Otopetrin-3. [Source:Uniprot/SWISSPROT;Acc:Q80UF9]
FN.Latency	11	111022476	115973113	GO:0008150	1.14954	biological_process	ENSMUSG00000020732	Ras-related protein Rab-37. [Source:Uniprot/SWISSPROT;Acc:Q9JKM7]
FN.Latency	11	111022476	115973113	GO:0008150	1.14954	biological_process	ENSMUSG00000020752	RecQ protein-like 5 [Source:RefSeq_peptide;Acc:NP_569721]
FN.Latency	11	111022476	115973113	GO:0008150	1.14954	biological_process	ENSMUSG00000020770	RING finger protein unkempt homolog (Zinc finger CCCH domain- containing protein 5). [Source:Uniprot/SWISSPROT;Acc:Q8BL48]
FN.Latency	11	111022476	115973113	GO:0008150	1.14954	biological_process	ENSMUSG00000020773	Tripartite motif-containing protein 47. [Source:Uniprot/SWISSPROT;Acc:Q8C0E3]
FN.Latency	11	111022476	115973113	GO:0008150	1.14954	biological_process	ENSMUSG00000057948	unc-13 homolog D [Source:RefSeq_peptide;Acc:NP_001009573]
FN.Latency	11	111022476	115973113	GO:0008150	1.14954	biological_process	ENSMUSG00000034586	Uncharacterized protein C17orf28 homolog. [Source:Uniprot/SWISSPROT;Acc:Q8R1F6]
FN.Latency	11	111022476	115973113	GO:0008150	1.14954	biological_process	ENSMUSG00000045288	Usher syndrome type-1G protein homolog (Scaffold protein containing ankyrin repeats and SAM domain) (Jackson shaker protein). [Source:Uniprot/SWISSPROT;Acc:Q80T11]
FN.Latency	11	111022476	115973113	GO:0008150	1.14954	biological_process	ENSMUSG00000034341	WW domain-binding protein 2 (WBP-2). [Source:Uniprot/SWISSPROT;Acc:P97765]
FN.Latency	11	111022476	115973113	GO:0008150	1.14954	biological_process	ENSMUSG00000041654	Zinc transporter ZIP11 (Zrt- and Irt-like protein 11) (ZIP-11) (Solute carrier family 39 member 11). [Source:Uniprot/SWISSPROT;Acc:Q8BWY7]
FN.Latency	11	111022476	115973113	GO:0009987	1.13524	cellular process	ENSMUSG00000048442	12 days embryo embryonic body between diaphragm region and neck cDNA, RIKEN full-length enriched library, clone:9430031J01 product:hypothetical protein, full insert sequence (18-day embryo whole body cDNA, RIKEN full-length enriched library, clone:1110065 [Source:Uniprot/SPTREMBL;Acc:Q8BT42]
FN.Latency	11	111022476	115973113	GO:0009987	1.13524	cellular process	ENSMUSG00000047798	CMRF35-like molecule 1 precursor (CLM-1) (CD300 antigen-like family member F). [Source:Uniprot/SWISSPROT;Acc:Q6SJQ7]
FN.Latency	11	111022476	115973113	GO:0009987	1.13524	cellular process	ENSMUSG00000044788	fatty acid desaturase domain family, member 6 [Source:RefSeq_peptide;Acc:NP_828874]
FN.Latency	11	111022476	115973113	GO:0009987	1.13524	cellular process	ENSMUSG00000059923	Growth factor receptor-bound protein 2 (Adapter protein GRB2) (SH2/SH3 adapter GRB2). [Source:Uniprot/SWISSPROT;Acc:Q60631]
FN.Latency	11	111022476	115973113	GO:0009987	1.13524	cellular process	ENSMUSG00000020782	Lethal(2) giant larvae protein homolog 2 (Lethal giant larvae-like protein 2). [Source:Uniprot/SWISSPROT;Acc:Q3TJ91]
FN.Latency	11	111022476	115973113	GO:0009987	1.13524	cellular process	ENSMUSG00000020743	MIF4G domain containing [Source:RefSeq_peptide;Acc:NP_081438]
FN.Latency	11	111022476	115973113	GO:0009987	1.13524	cellular process	ENSMUSG00000018861	NADPH:adrenodoxin oxidoreductase, mitochondrial precursor (EC 1.18.1.2) (Adrenodoxin reductase) (AR) (Ferredoxin reductase) (Ferredoxin--NADP(+) reductase). [Source:Uniprot/SWISSPROT;Acc:Q61578]
FN.Latency	11	111022476	115973113	GO:0009987	1.13524	cellular process	ENSMUSG00000018862	Otopetrin-3. [Source:Uniprot/SWISSPROT;Acc:Q80UF9]
FN.Latency	11	111022476	115973113	GO:0009987	1.13524	cellular process	ENSMUSG00000020732	Ras-related protein Rab-37. [Source:Uniprot/SWISSPROT;Acc:Q9JKM7]
FN.Latency	11	111022476	115973113	GO:0009987	1.13524	cellular process	ENSMUSG00000020752	RecQ protein-like 5 [Source:RefSeq_peptide;Acc:NP_569721]
FN.Latency	11	111022476	115973113	GO:0009987	1.13524	cellular process	ENSMUSG00000020773	Tripartite motif-containing protein 47. [Source:Uniprot/SWISSPROT;Acc:Q8C0E3]
FN.Latency	11	111022476	115973113	GO:0009987	1.13524	cellular process	ENSMUSG00000057948	unc-13 homolog D [Source:RefSeq_peptide;Acc:NP_001009573]
FN.Latency	11	111022476	115973113	GO:0009987	1.13524	cellular process	ENSMUSG00000034586	Uncharacterized protein C17orf28 homolog. [Source:Uniprot/SWISSPROT;Acc:Q8R1F6]
FN.Latency	11	111022476	115973113	GO:0009987	1.13524	cellular process	ENSMUSG00000045288	Usher syndrome type-1G protein homolog (Scaffold protein containing ankyrin repeats and SAM domain) (Jackson shaker protein). [Source:Uniprot/SWISSPROT;Acc:Q80T11]
FN.Latency	11	111022476	115973113	GO:0032501	1.31075	multicellular organismal process	ENSMUSG00000047798	CMRF35-like molecule 1 precursor (CLM-1) (CD300 antigen-like family member F). [Source:Uniprot/SWISSPROT;Acc:Q6SJQ7]
FN.Latency	11	111022476	115973113	GO:0032501	1.31075	multicellular organismal process	ENSMUSG00000044788	fatty acid desaturase domain family, member 6 [Source:RefSeq_peptide;Acc:NP_828874]
FN.Latency	11	111022476	115973113	GO:0032501	1.31075	multicellular organismal process	ENSMUSG00000018862	Otopetrin-3. [Source:Uniprot/SWISSPROT;Acc:Q80UF9]
FN.Latency	11	111022476	115973113	GO:0032501	1.31075	multicellular organismal process	ENSMUSG00000034586	Uncharacterized protein C17orf28 homolog. [Source:Uniprot/SWISSPROT;Acc:Q8R1F6]
FN.Latency	11	111022476	115973113	GO:0032501	1.31075	multicellular organismal process	ENSMUSG00000045288	Usher syndrome type-1G protein homolog (Scaffold protein containing ankyrin repeats and SAM domain) (Jackson shaker protein). [Source:Uniprot/SWISSPROT;Acc:Q80T11]
FN.Latency	11	111022476	115973113	GO:0032502	1.21928	developmental process	ENSMUSG00000047798	CMRF35-like molecule 1 precursor (CLM-1) (CD300 antigen-like family member F). [Source:Uniprot/SWISSPROT;Acc:Q6SJQ7]
FN.Latency	11	111022476	115973113	GO:0032502	1.21928	developmental process	ENSMUSG00000044788	fatty acid desaturase domain family, member 6 [Source:RefSeq_peptide;Acc:NP_828874]
FN.Latency	11	111022476	115973113	GO:0032502	1.21928	developmental process	ENSMUSG00000018862	Otopetrin-3. [Source:Uniprot/SWISSPROT;Acc:Q80UF9]
FN.Latency	11	111022476	115973113	GO:0032502	1.21928	developmental process	ENSMUSG00000057948	unc-13 homolog D [Source:RefSeq_peptide;Acc:NP_001009573]
FN.Latency	11	111022476	115973113	GO:0032502	1.21928	developmental process	ENSMUSG00000034586	Uncharacterized protein C17orf28 homolog. [Source:Uniprot/SWISSPROT;Acc:Q8R1F6]
FN.Latency	11	111022476	115973113	GO:0032502	1.21928	developmental process	ENSMUSG00000045288	Usher syndrome type-1G protein homolog (Scaffold protein containing ankyrin repeats and SAM domain) (Jackson shaker protein). [Source:Uniprot/SWISSPROT;Acc:Q80T11]
FN.Latency	11	111022476	115973113	GO:0044237	1.17907	cellular metabolic process	ENSMUSG00000048442	12 days embryo embryonic body between diaphragm region and neck cDNA, RIKEN full-length enriched library, clone:9430031J01 product:hypothetical protein, full insert sequence (18-day embryo whole body cDNA, RIKEN full-length enriched library, clone:1110065 [Source:Uniprot/SPTREMBL;Acc:Q8BT42]
FN.Latency	11	111022476	115973113	GO:0044237	1.17907	cellular metabolic process	ENSMUSG00000020743	MIF4G domain containing [Source:RefSeq_peptide;Acc:NP_081438]
FN.Latency	11	111022476	115973113	GO:0044237	1.17907	cellular metabolic process	ENSMUSG00000018861	NADPH:adrenodoxin oxidoreductase, mitochondrial precursor (EC 1.18.1.2) (Adrenodoxin reductase) (AR) (Ferredoxin reductase) (Ferredoxin--NADP(+) reductase). [Source:Uniprot/SWISSPROT;Acc:Q61578]
FN.Latency	11	111022476	115973113	GO:0044237	1.17907	cellular metabolic process	ENSMUSG00000020732	Ras-related protein Rab-37. [Source:Uniprot/SWISSPROT;Acc:Q9JKM7]
FN.Latency	11	111022476	115973113	GO:0044237	1.17907	cellular metabolic process	ENSMUSG00000020752	RecQ protein-like 5 [Source:RefSeq_peptide;Acc:NP_569721]
FN.Latency	11	111022476	115973113	GO:0044237	1.17907	cellular metabolic process	ENSMUSG00000020773	Tripartite motif-containing protein 47. [Source:Uniprot/SWISSPROT;Acc:Q8C0E3]
FN.Latency	11	111022476	115973113	GO:0048731	1.20693	system development	ENSMUSG00000047798	CMRF35-like molecule 1 precursor (CLM-1) (CD300 antigen-like family member F). [Source:Uniprot/SWISSPROT;Acc:Q6SJQ7]
FN.Latency	11	111022476	115973113	GO:0048731	1.20693	system development	ENSMUSG00000044788	fatty acid desaturase domain family, member 6 [Source:RefSeq_peptide;Acc:NP_828874]
FN.Latency	11	111022476	115973113	GO:0048731	1.20693	system development	ENSMUSG00000018862	Otopetrin-3. [Source:Uniprot/SWISSPROT;Acc:Q80UF9]
FN.Latency	11	111022476	115973113	GO:0048731	1.20693	system development	ENSMUSG00000034586	Uncharacterized protein C17orf28 homolog. [Source:Uniprot/SWISSPROT;Acc:Q8R1F6]
FN.Latency	11	111022476	115973113	GO:0048731	1.20693	system development	ENSMUSG00000045288	Usher syndrome type-1G protein homolog (Scaffold protein containing ankyrin repeats and SAM domain) (Jackson shaker protein). [Source:Uniprot/SWISSPROT;Acc:Q80T11]
FN.Latency	11	111022476	115973113	GO:0048856	1.2474	anatomical structure development	ENSMUSG00000047798	CMRF35-like molecule 1 precursor (CLM-1) (CD300 antigen-like family member F). [Source:Uniprot/SWISSPROT;Acc:Q6SJQ7]
FN.Latency	11	111022476	115973113	GO:0048856	1.2474	anatomical structure development	ENSMUSG00000044788	fatty acid desaturase domain family, member 6 [Source:RefSeq_peptide;Acc:NP_828874]
FN.Latency	11	111022476	115973113	GO:0048856	1.2474	anatomical structure development	ENSMUSG00000018862	Otopetrin-3. [Source:Uniprot/SWISSPROT;Acc:Q80UF9]
FN.Latency	11	111022476	115973113	GO:0048856	1.2474	anatomical structure development	ENSMUSG00000034586	Uncharacterized protein C17orf28 homolog. [Source:Uniprot/SWISSPROT;Acc:Q8R1F6]
FN.Latency	11	111022476	115973113	GO:0048856	1.2474	anatomical structure development	ENSMUSG00000045288	Usher syndrome type-1G protein homolog (Scaffold protein containing ankyrin repeats and SAM domain) (Jackson shaker protein). [Source:Uniprot/SWISSPROT;Acc:Q80T11]
FN.Latency	11	111022476	115973113	GO:0051179	1.16364	localization	ENSMUSG00000018861	NADPH:adrenodoxin oxidoreductase, mitochondrial precursor (EC 1.18.1.2) (Adrenodoxin reductase) (AR) (Ferredoxin reductase) (Ferredoxin--NADP(+) reductase). [Source:Uniprot/SWISSPROT;Acc:Q61578]
FN.Latency	11	111022476	115973113	GO:0051179	1.16364	localization	ENSMUSG00000020732	Ras-related protein Rab-37. [Source:Uniprot/SWISSPROT;Acc:Q9JKM7]
FN.Latency	11	111022476	115973113	GO:0051179	1.16364	localization	ENSMUSG00000057948	unc-13 homolog D [Source:RefSeq_peptide;Acc:NP_001009573]
FN.Latency	11	111022476	115973113	GO:0051179	1.16364	localization	ENSMUSG00000041654	Zinc transporter ZIP11 (Zrt- and Irt-like protein 11) (ZIP-11) (Solute carrier family 39 member 11). [Source:Uniprot/SWISSPROT;Acc:Q8BWY7]
FN.Latency	11	111022476	115973113	GO:0051234	1.20631	establishment of localization	ENSMUSG00000018861	NADPH:adrenodoxin oxidoreductase, mitochondrial precursor (EC 1.18.1.2) (Adrenodoxin reductase) (AR) (Ferredoxin reductase) (Ferredoxin--NADP(+) reductase). [Source:Uniprot/SWISSPROT;Acc:Q61578]
FN.Latency	11	111022476	115973113	GO:0051234	1.20631	establishment of localization	ENSMUSG00000020732	Ras-related protein Rab-37. [Source:Uniprot/SWISSPROT;Acc:Q9JKM7]
FN.Latency	11	111022476	115973113	GO:0051234	1.20631	establishment of localization	ENSMUSG00000057948	unc-13 homolog D [Source:RefSeq_peptide;Acc:NP_001009573]
FN.Latency	11	111022476	115973113	GO:0051234	1.20631	establishment of localization	ENSMUSG00000041654	Zinc transporter ZIP11 (Zrt- and Irt-like protein 11) (ZIP-11) (Solute carrier family 39 member 11). [Source:Uniprot/SWISSPROT;Acc:Q8BWY7]
OFT.CenterTime	12	77693117	82238900	GO:0006810	1.17183	transport	ENSMUSG00000047454	Gephyrin. [Source:Uniprot/SWISSPROT;Acc:Q8BUV3]
OFT.CenterTime	12	77693117	82238900	GO:0006810	1.17183	transport	ENSMUSG00000048833	Zinc transporter ZIP9 (Zrt- and Irt-like protein 9) (ZIP-9) (Solute carrier family 39 member 9). [Source:Uniprot/SWISSPROT;Acc:Q8BFU1]
OFT.CenterTime	12	77693117	82238900	GO:0006811	1.16925	ion transport	ENSMUSG00000048833	Zinc transporter ZIP9 (Zrt- and Irt-like protein 9) (ZIP-9) (Solute carrier family 39 member 9). [Source:Uniprot/SWISSPROT;Acc:Q8BFU1]
OFT.CenterTime	12	77693117	82238900	GO:0007275	1.28246	multicellular organismal development	ENSMUSG00000047454	Gephyrin. [Source:Uniprot/SWISSPROT;Acc:Q8BUV3]
OFT.CenterTime	12	77693117	82238900	GO:0008150	1.14954	biological_process	ENSMUSG00000021065	Alpha-(1,6)-fucosyltransferase (EC 2.4.1.68) (Glycoprotein 6-alpha-L- fucosyltransferase) (GDP-fucose--glycoprotein fucosyltransferase) (GDP-L-Fuc:N-acetyl-beta-D-glucosaminide alpha1,6-fucosyltransferase) (alpha1-6FucT) (Fucosyltransferase 8). [Source:Uniprot/SWISSPROT;Acc:Q9WTS2]
OFT.CenterTime	12	77693117	82238900	GO:0008150	1.14954	biological_process	ENSMUSG00000021125	Arginase-2, mitochondrial precursor (EC 3.5.3.1) (Arginase II) (Non- hepatic arginase) (Kidney-type arginase). [Source:Uniprot/SWISSPROT;Acc:O08691]
OFT.CenterTime	12	77693117	82238900	GO:0008150	1.14954	biological_process	ENSMUSG00000047454	Gephyrin. [Source:Uniprot/SWISSPROT;Acc:Q8BUV3]
OFT.CenterTime	12	77693117	82238900	GO:0008150	1.14954	biological_process	ENSMUSG00000021136	SPARC-related modular calcium-binding protein 1 precursor (Secreted modular calcium-binding protein 1) (SMOC-1) (SPARC-related gene protein). [Source:Uniprot/SWISSPROT;Acc:Q8BLY1]
OFT.CenterTime	12	77693117	82238900	GO:0008150	1.14954	biological_process	ENSMUSG00000048833	Zinc transporter ZIP9 (Zrt- and Irt-like protein 9) (ZIP-9) (Solute carrier family 39 member 9). [Source:Uniprot/SWISSPROT;Acc:Q8BFU1]
OFT.CenterTime	12	77693117	82238900	GO:0009987	1.13524	cellular process	ENSMUSG00000021065	Alpha-(1,6)-fucosyltransferase (EC 2.4.1.68) (Glycoprotein 6-alpha-L- fucosyltransferase) (GDP-fucose--glycoprotein fucosyltransferase) (GDP-L-Fuc:N-acetyl-beta-D-glucosaminide alpha1,6-fucosyltransferase) (alpha1-6FucT) (Fucosyltransferase 8). [Source:Uniprot/SWISSPROT;Acc:Q9WTS2]
OFT.CenterTime	12	77693117	82238900	GO:0009987	1.13524	cellular process	ENSMUSG00000021125	Arginase-2, mitochondrial precursor (EC 3.5.3.1) (Arginase II) (Non- hepatic arginase) (Kidney-type arginase). [Source:Uniprot/SWISSPROT;Acc:O08691]
OFT.CenterTime	12	77693117	82238900	GO:0009987	1.13524	cellular process	ENSMUSG00000047454	Gephyrin. [Source:Uniprot/SWISSPROT;Acc:Q8BUV3]
OFT.CenterTime	12	77693117	82238900	GO:0032501	1.31075	multicellular organismal process	ENSMUSG00000021065	Alpha-(1,6)-fucosyltransferase (EC 2.4.1.68) (Glycoprotein 6-alpha-L- fucosyltransferase) (GDP-fucose--glycoprotein fucosyltransferase) (GDP-L-Fuc:N-acetyl-beta-D-glucosaminide alpha1,6-fucosyltransferase) (alpha1-6FucT) (Fucosyltransferase 8). [Source:Uniprot/SWISSPROT;Acc:Q9WTS2]
OFT.CenterTime	12	77693117	82238900	GO:0032501	1.31075	multicellular organismal process	ENSMUSG00000021125	Arginase-2, mitochondrial precursor (EC 3.5.3.1) (Arginase II) (Non- hepatic arginase) (Kidney-type arginase). [Source:Uniprot/SWISSPROT;Acc:O08691]
OFT.CenterTime	12	77693117	82238900	GO:0032501	1.31075	multicellular organismal process	ENSMUSG00000047454	Gephyrin. [Source:Uniprot/SWISSPROT;Acc:Q8BUV3]
OFT.CenterTime	12	77693117	82238900	GO:0032502	1.21928	developmental process	ENSMUSG00000047454	Gephyrin. [Source:Uniprot/SWISSPROT;Acc:Q8BUV3]
OFT.CenterTime	12	77693117	82238900	GO:0044237	1.17907	cellular metabolic process	ENSMUSG00000021065	Alpha-(1,6)-fucosyltransferase (EC 2.4.1.68) (Glycoprotein 6-alpha-L- fucosyltransferase) (GDP-fucose--glycoprotein fucosyltransferase) (GDP-L-Fuc:N-acetyl-beta-D-glucosaminide alpha1,6-fucosyltransferase) (alpha1-6FucT) (Fucosyltransferase 8). [Source:Uniprot/SWISSPROT;Acc:Q9WTS2]
OFT.CenterTime	12	77693117	82238900	GO:0044237	1.17907	cellular metabolic process	ENSMUSG00000021125	Arginase-2, mitochondrial precursor (EC 3.5.3.1) (Arginase II) (Non- hepatic arginase) (Kidney-type arginase). [Source:Uniprot/SWISSPROT;Acc:O08691]
OFT.CenterTime	12	77693117	82238900	GO:0044237	1.17907	cellular metabolic process	ENSMUSG00000047454	Gephyrin. [Source:Uniprot/SWISSPROT;Acc:Q8BUV3]
OFT.CenterTime	12	77693117	82238900	GO:0048731	1.20693	system development	ENSMUSG00000047454	Gephyrin. [Source:Uniprot/SWISSPROT;Acc:Q8BUV3]
OFT.CenterTime	12	77693117	82238900	GO:0048856	1.2474	anatomical structure development	ENSMUSG00000047454	Gephyrin. [Source:Uniprot/SWISSPROT;Acc:Q8BUV3]
OFT.CenterTime	12	77693117	82238900	GO:0051179	1.16364	localization	ENSMUSG00000021065	Alpha-(1,6)-fucosyltransferase (EC 2.4.1.68) (Glycoprotein 6-alpha-L- fucosyltransferase) (GDP-fucose--glycoprotein fucosyltransferase) (GDP-L-Fuc:N-acetyl-beta-D-glucosaminide alpha1,6-fucosyltransferase) (alpha1-6FucT) (Fucosyltransferase 8). [Source:Uniprot/SWISSPROT;Acc:Q9WTS2]
OFT.CenterTime	12	77693117	82238900	GO:0051179	1.16364	localization	ENSMUSG00000047454	Gephyrin. [Source:Uniprot/SWISSPROT;Acc:Q8BUV3]
OFT.CenterTime	12	77693117	82238900	GO:0051179	1.16364	localization	ENSMUSG00000048833	Zinc transporter ZIP9 (Zrt- and Irt-like protein 9) (ZIP-9) (Solute carrier family 39 member 9). [Source:Uniprot/SWISSPROT;Acc:Q8BFU1]
OFT.CenterTime	12	77693117	82238900	GO:0051234	1.20631	establishment of localization	ENSMUSG00000047454	Gephyrin. [Source:Uniprot/SWISSPROT;Acc:Q8BUV3]
OFT.CenterTime	12	77693117	82238900	GO:0051234	1.20631	establishment of localization	ENSMUSG00000048833	Zinc transporter ZIP9 (Zrt- and Irt-like protein 9) (ZIP-9) (Solute carrier family 39 member 9). [Source:Uniprot/SWISSPROT;Acc:Q8BFU1]
Faecal.Boli	12	110330876	117417666	GO:0008150	1.14954	biological_process	ENSMUSG00000049036	Transmembrane protein 121 (Protein hole). [Source:Uniprot/SWISSPROT;Acc:Q80XA0]
EPM.OpenArmLatency	12	110698473	114730692	GO:0008150	1.14954	biological_process	ENSMUSG00000049036	Transmembrane protein 121 (Protein hole). [Source:Uniprot/SWISSPROT;Acc:Q80XA0]
FN.Latency	13	100757409	103442135	GO:0007275	1.28246	multicellular organismal development	ENSMUSG00000021635	Cell cycle checkpoint protein RAD17. [Source:Uniprot/SWISSPROT;Acc:Q6NXW6]
FN.Latency	13	100757409	103442135	GO:0008150	1.14954	biological_process	ENSMUSG00000078941	Adenylate kinase isoenzyme 6 (EC 2.7.4.3) (ATP-AMP transphosphorylase 6). [Source:Uniprot/SWISSPROT;Acc:Q8VCP8]
FN.Latency	13	100757409	103442135	GO:0008150	1.14954	biological_process	ENSMUSG00000021635	Cell cycle checkpoint protein RAD17. [Source:Uniprot/SWISSPROT;Acc:Q6NXW6]
FN.Latency	13	100757409	103442135	GO:0008150	1.14954	biological_process	ENSMUSG00000021636	MARVEL domain-containing protein 2 (Tricellulin). [Source:Uniprot/SWISSPROT;Acc:Q3UZP0]
FN.Latency	13	100757409	103442135	GO:0008150	1.14954	biological_process	ENSMUSG00000078943	Neuronal apoptosis inhibitory protein related sequence 5 (Fragment). [Source:Uniprot/SPTREMBL;Acc:O09123]
FN.Latency	13	100757409	103442135	GO:0009987	1.13524	cellular process	ENSMUSG00000078941	Adenylate kinase isoenzyme 6 (EC 2.7.4.3) (ATP-AMP transphosphorylase 6). [Source:Uniprot/SWISSPROT;Acc:Q8VCP8]
FN.Latency	13	100757409	103442135	GO:0009987	1.13524	cellular process	ENSMUSG00000021635	Cell cycle checkpoint protein RAD17. [Source:Uniprot/SWISSPROT;Acc:Q6NXW6]
FN.Latency	13	100757409	103442135	GO:0009987	1.13524	cellular process	ENSMUSG00000078943	Neuronal apoptosis inhibitory protein related sequence 5 (Fragment). [Source:Uniprot/SPTREMBL;Acc:O09123]
FN.Latency	13	100757409	103442135	GO:0032501	1.31075	multicellular organismal process	ENSMUSG00000021635	Cell cycle checkpoint protein RAD17. [Source:Uniprot/SWISSPROT;Acc:Q6NXW6]
FN.Latency	13	100757409	103442135	GO:0032502	1.21928	developmental process	ENSMUSG00000021635	Cell cycle checkpoint protein RAD17. [Source:Uniprot/SWISSPROT;Acc:Q6NXW6]
FN.Latency	13	100757409	103442135	GO:0032502	1.21928	developmental process	ENSMUSG00000078943	Neuronal apoptosis inhibitory protein related sequence 5 (Fragment). [Source:Uniprot/SPTREMBL;Acc:O09123]
FN.Latency	13	100757409	103442135	GO:0044237	1.17907	cellular metabolic process	ENSMUSG00000021635	Cell cycle checkpoint protein RAD17. [Source:Uniprot/SWISSPROT;Acc:Q6NXW6]
FN.Latency	13	100757409	103442135	GO:0044237	1.17907	cellular metabolic process	ENSMUSG00000052293	Transcription initiation factor TFIID subunit 9 (Transcription initiation factor TFIID 31 kDa subunit) (TAFII-31) (TAFII-32) (TAFII32) (RNA polymerase II TBP-associated factor subunit G). [Source:Uniprot/SWISSPROT;Acc:Q8VI33]
EPM.OpenArmEntries	14	98228237	100286364	GO:0006810	1.17183	transport	ENSMUSG00000055639	Dachshund homolog 1 (Dach1). [Source:Uniprot/SWISSPROT;Acc:Q9QYB2]
EPM.OpenArmEntries	14	98228237	100286364	GO:0006811	1.16925	ion transport	ENSMUSG00000055639	Dachshund homolog 1 (Dach1). [Source:Uniprot/SWISSPROT;Acc:Q9QYB2]
EPM.OpenArmEntries	14	98228237	100286364	GO:0007275	1.28246	multicellular organismal development	ENSMUSG00000055639	Dachshund homolog 1 (Dach1). [Source:Uniprot/SWISSPROT;Acc:Q9QYB2]
EPM.OpenArmEntries	14	98228237	100286364	GO:0008150	1.14954	biological_process	ENSMUSG00000055639	Dachshund homolog 1 (Dach1). [Source:Uniprot/SWISSPROT;Acc:Q9QYB2]
EPM.OpenArmEntries	14	98228237	100286364	GO:0009987	1.13524	cellular process	ENSMUSG00000055639	Dachshund homolog 1 (Dach1). [Source:Uniprot/SWISSPROT;Acc:Q9QYB2]
EPM.OpenArmEntries	14	98228237	100286364	GO:0032501	1.31075	multicellular organismal process	ENSMUSG00000055639	Dachshund homolog 1 (Dach1). [Source:Uniprot/SWISSPROT;Acc:Q9QYB2]
EPM.OpenArmEntries	14	98228237	100286364	GO:0032502	1.21928	developmental process	ENSMUSG00000055639	Dachshund homolog 1 (Dach1). [Source:Uniprot/SWISSPROT;Acc:Q9QYB2]
EPM.OpenArmEntries	14	98228237	100286364	GO:0044237	1.17907	cellular metabolic process	ENSMUSG00000055639	Dachshund homolog 1 (Dach1). [Source:Uniprot/SWISSPROT;Acc:Q9QYB2]
EPM.OpenArmEntries	14	98228237	100286364	GO:0051179	1.16364	localization	ENSMUSG00000055639	Dachshund homolog 1 (Dach1). [Source:Uniprot/SWISSPROT;Acc:Q9QYB2]
EPM.OpenArmEntries	14	98228237	100286364	GO:0051234	1.20631	establishment of localization	ENSMUSG00000055639	Dachshund homolog 1 (Dach1). [Source:Uniprot/SWISSPROT;Acc:Q9QYB2]
Context.Mean.Freeze	16	5651638	10700907	GO:0008150	1.14954	biological_process	ENSMUSG00000057880	4-aminobutyrate aminotransferase, mitochondrial precursor (EC 2.6.1.19) ((S)-3-amino-2-methylpropionate transaminase) (EC 2.6.1.22) (Gamma-amino-N-butyrate transaminase) (GABA transaminase) (GABA aminotransferase) (GABA-AT) (GABA-T) (L-AIBAT). [Source:Uniprot/SWISSPROT;Acc:P61922]
Context.Mean.Freeze	16	5651638	10700907	GO:0009987	1.13524	cellular process	ENSMUSG00000057880	4-aminobutyrate aminotransferase, mitochondrial precursor (EC 2.6.1.19) ((S)-3-amino-2-methylpropionate transaminase) (EC 2.6.1.22) (Gamma-amino-N-butyrate transaminase) (GABA transaminase) (GABA aminotransferase) (GABA-AT) (GABA-T) (L-AIBAT). [Source:Uniprot/SWISSPROT;Acc:P61922]
Context.Mean.Freeze	16	5651638	10700907	GO:0032501	1.31075	multicellular organismal process	ENSMUSG00000057880	4-aminobutyrate aminotransferase, mitochondrial precursor (EC 2.6.1.19) ((S)-3-amino-2-methylpropionate transaminase) (EC 2.6.1.22) (Gamma-amino-N-butyrate transaminase) (GABA transaminase) (GABA aminotransferase) (GABA-AT) (GABA-T) (L-AIBAT). [Source:Uniprot/SWISSPROT;Acc:P61922]
Context.Mean.Freeze	16	5651638	10700907	GO:0044237	1.17907	cellular metabolic process	ENSMUSG00000057880	4-aminobutyrate aminotransferase, mitochondrial precursor (EC 2.6.1.19) ((S)-3-amino-2-methylpropionate transaminase) (EC 2.6.1.22) (Gamma-amino-N-butyrate transaminase) (GABA transaminase) (GABA aminotransferase) (GABA-AT) (GABA-T) (L-AIBAT). [Source:Uniprot/SWISSPROT;Acc:P61922]
OFT.TotalActivity	16	62797557	66732918	GO:0006810	1.17183	transport	ENSMUSG00000022911	ADP-ribosylation factor-like protein 13B (ADP-ribosylation factor-like protein 2-like 1) (ARL2-like protein 1). [Source:Uniprot/SWISSPROT;Acc:Q640N2]
OFT.TotalActivity	16	62797557	66732918	GO:0006810	1.17183	transport	ENSMUSG00000047854	Syntaxin-19. [Source:Uniprot/SWISSPROT;Acc:Q8R1Q0]
OFT.TotalActivity	16	62797557	66732918	GO:0007275	1.28246	multicellular organismal development	ENSMUSG00000022911	ADP-ribosylation factor-like protein 13B (ADP-ribosylation factor-like protein 2-like 1) (ARL2-like protein 1). [Source:Uniprot/SWISSPROT;Acc:Q640N2]
OFT.TotalActivity	16	62797557	66732918	GO:0008150	1.14954	biological_process	ENSMUSG00000050783	5-hydroxytryptamine receptor 1F (5-HT-1F) (Serotonin receptor 1F) (5- HT-1E-beta). [Source:Uniprot/SWISSPROT;Acc:Q02284]
OFT.TotalActivity	16	62797557	66732918	GO:0008150	1.14954	biological_process	ENSMUSG00000022911	ADP-ribosylation factor-like protein 13B (ADP-ribosylation factor-like protein 2-like 1) (ARL2-like protein 1). [Source:Uniprot/SWISSPROT;Acc:Q640N2]
OFT.TotalActivity	16	62797557	66732918	GO:0008150	1.14954	biological_process	ENSMUSG00000052504	Ephrin type-A receptor 3 precursor (EC 2.7.10.1) (Tyrosine-protein kinase receptor ETK1) (MEK4) (Tyrosine-protein kinase TYRO4). [Source:Uniprot/SWISSPROT;Acc:P29319]
OFT.TotalActivity	16	62797557	66732918	GO:0008150	1.14954	biological_process	ENSMUSG00000047854	Syntaxin-19. [Source:Uniprot/SWISSPROT;Acc:Q8R1Q0]
OFT.TotalActivity	16	62797557	66732918	GO:0008150	1.14954	biological_process	ENSMUSG00000022912	Vitamin K-dependent protein S precursor. [Source:Uniprot/SWISSPROT;Acc:Q08761]
OFT.TotalActivity	16	62797557	66732918	GO:0009987	1.13524	cellular process	ENSMUSG00000050783	5-hydroxytryptamine receptor 1F (5-HT-1F) (Serotonin receptor 1F) (5- HT-1E-beta). [Source:Uniprot/SWISSPROT;Acc:Q02284]
OFT.TotalActivity	16	62797557	66732918	GO:0009987	1.13524	cellular process	ENSMUSG00000022911	ADP-ribosylation factor-like protein 13B (ADP-ribosylation factor-like protein 2-like 1) (ARL2-like protein 1). [Source:Uniprot/SWISSPROT;Acc:Q640N2]
OFT.TotalActivity	16	62797557	66732918	GO:0009987	1.13524	cellular process	ENSMUSG00000052504	Ephrin type-A receptor 3 precursor (EC 2.7.10.1) (Tyrosine-protein kinase receptor ETK1) (MEK4) (Tyrosine-protein kinase TYRO4). [Source:Uniprot/SWISSPROT;Acc:P29319]
OFT.TotalActivity	16	62797557	66732918	GO:0009987	1.13524	cellular process	ENSMUSG00000047854	Syntaxin-19. [Source:Uniprot/SWISSPROT;Acc:Q8R1Q0]
OFT.TotalActivity	16	62797557	66732918	GO:0032501	1.31075	multicellular organismal process	ENSMUSG00000022911	ADP-ribosylation factor-like protein 13B (ADP-ribosylation factor-like protein 2-like 1) (ARL2-like protein 1). [Source:Uniprot/SWISSPROT;Acc:Q640N2]
OFT.TotalActivity	16	62797557	66732918	GO:0032501	1.31075	multicellular organismal process	ENSMUSG00000022912	Vitamin K-dependent protein S precursor. [Source:Uniprot/SWISSPROT;Acc:Q08761]
OFT.TotalActivity	16	62797557	66732918	GO:0032502	1.21928	developmental process	ENSMUSG00000022911	ADP-ribosylation factor-like protein 13B (ADP-ribosylation factor-like protein 2-like 1) (ARL2-like protein 1). [Source:Uniprot/SWISSPROT;Acc:Q640N2]
OFT.TotalActivity	16	62797557	66732918	GO:0044237	1.17907	cellular metabolic process	ENSMUSG00000052504	Ephrin type-A receptor 3 precursor (EC 2.7.10.1) (Tyrosine-protein kinase receptor ETK1) (MEK4) (Tyrosine-protein kinase TYRO4). [Source:Uniprot/SWISSPROT;Acc:P29319]
OFT.TotalActivity	16	62797557	66732918	GO:0051179	1.16364	localization	ENSMUSG00000022911	ADP-ribosylation factor-like protein 13B (ADP-ribosylation factor-like protein 2-like 1) (ARL2-like protein 1). [Source:Uniprot/SWISSPROT;Acc:Q640N2]
OFT.TotalActivity	16	62797557	66732918	GO:0051179	1.16364	localization	ENSMUSG00000047854	Syntaxin-19. [Source:Uniprot/SWISSPROT;Acc:Q8R1Q0]
OFT.TotalActivity	16	62797557	66732918	GO:0051234	1.20631	establishment of localization	ENSMUSG00000022911	ADP-ribosylation factor-like protein 13B (ADP-ribosylation factor-like protein 2-like 1) (ARL2-like protein 1). [Source:Uniprot/SWISSPROT;Acc:Q640N2]
OFT.TotalActivity	16	62797557	66732918	GO:0051234	1.20631	establishment of localization	ENSMUSG00000047854	Syntaxin-19. [Source:Uniprot/SWISSPROT;Acc:Q8R1Q0]
FN.Latency	16	73918560	81106488	GO:0007275	1.28246	multicellular organismal development	ENSMUSG00000022865	Coxsackievirus and adenovirus receptor homolog precursor (CAR) (mCAR). [Source:Uniprot/SWISSPROT;Acc:P97792]
FN.Latency	16	73918560	81106488	GO:0008150	1.14954	biological_process	ENSMUSG00000022865	Coxsackievirus and adenovirus receptor homolog precursor (CAR) (mCAR). [Source:Uniprot/SWISSPROT;Acc:P97792]
FN.Latency	16	73918560	81106488	GO:0008150	1.14954	biological_process	ENSMUSG00000022857	Enteropeptidase (EC 3.4.21.9) (Enterokinase) (Serine protease 7) [Contains: Enteropeptidase non-catalytic heavy chain; Enteropeptidase catalytic light chain]. [Source:Uniprot/SWISSPROT;Acc:P97435]
FN.Latency	16	73918560	81106488	GO:0008150	1.14954	biological_process	ENSMUSG00000022863	Protein BTG3 (Tob5 protein) (Abundant in neuroepithelium area protein). [Source:Uniprot/SWISSPROT;Acc:P50615]
FN.Latency	16	73918560	81106488	GO:0008150	1.14954	biological_process	ENSMUSG00000022867	Ubiquitin carboxyl-terminal hydrolase 25 (EC 3.1.2.15) (Ubiquitin thioesterase 25) (Ubiquitin-specific-processing protease 25) (Deubiquitinating enzyme 25) (mUSP25). [Source:Uniprot/SWISSPROT;Acc:P57080]
FN.Latency	16	73918560	81106488	GO:0009987	1.13524	cellular process	ENSMUSG00000022865	Coxsackievirus and adenovirus receptor homolog precursor (CAR) (mCAR). [Source:Uniprot/SWISSPROT;Acc:P97792]
FN.Latency	16	73918560	81106488	GO:0009987	1.13524	cellular process	ENSMUSG00000022857	Enteropeptidase (EC 3.4.21.9) (Enterokinase) (Serine protease 7) [Contains: Enteropeptidase non-catalytic heavy chain; Enteropeptidase catalytic light chain]. [Source:Uniprot/SWISSPROT;Acc:P97435]
FN.Latency	16	73918560	81106488	GO:0009987	1.13524	cellular process	ENSMUSG00000022863	Protein BTG3 (Tob5 protein) (Abundant in neuroepithelium area protein). [Source:Uniprot/SWISSPROT;Acc:P50615]
FN.Latency	16	73918560	81106488	GO:0009987	1.13524	cellular process	ENSMUSG00000022867	Ubiquitin carboxyl-terminal hydrolase 25 (EC 3.1.2.15) (Ubiquitin thioesterase 25) (Ubiquitin-specific-processing protease 25) (Deubiquitinating enzyme 25) (mUSP25). [Source:Uniprot/SWISSPROT;Acc:P57080]
FN.Latency	16	73918560	81106488	GO:0032501	1.31075	multicellular organismal process	ENSMUSG00000022865	Coxsackievirus and adenovirus receptor homolog precursor (CAR) (mCAR). [Source:Uniprot/SWISSPROT;Acc:P97792]
FN.Latency	16	73918560	81106488	GO:0032502	1.21928	developmental process	ENSMUSG00000022865	Coxsackievirus and adenovirus receptor homolog precursor (CAR) (mCAR). [Source:Uniprot/SWISSPROT;Acc:P97792]
FN.Latency	16	73918560	81106488	GO:0044237	1.17907	cellular metabolic process	ENSMUSG00000022857	Enteropeptidase (EC 3.4.21.9) (Enterokinase) (Serine protease 7) [Contains: Enteropeptidase non-catalytic heavy chain; Enteropeptidase catalytic light chain]. [Source:Uniprot/SWISSPROT;Acc:P97435]
FN.Latency	16	73918560	81106488	GO:0044237	1.17907	cellular metabolic process	ENSMUSG00000022867	Ubiquitin carboxyl-terminal hydrolase 25 (EC 3.1.2.15) (Ubiquitin thioesterase 25) (Ubiquitin-specific-processing protease 25) (Deubiquitinating enzyme 25) (mUSP25). [Source:Uniprot/SWISSPROT;Acc:P57080]
FN.Latency	16	73918560	81106488	GO:0048731	1.20693	system development	ENSMUSG00000022865	Coxsackievirus and adenovirus receptor homolog precursor (CAR) (mCAR). [Source:Uniprot/SWISSPROT;Acc:P97792]
FN.Latency	16	73918560	81106488	GO:0048856	1.2474	anatomical structure development	ENSMUSG00000022865	Coxsackievirus and adenovirus receptor homolog precursor (CAR) (mCAR). [Source:Uniprot/SWISSPROT;Acc:P97792]
Context.Mean.Freeze	16	86645041	88185768	GO:0006810	1.17183	transport	ENSMUSG00000022935	glutamate receptor, ionotropic, kainate 1 isoform b precursor [Source:RefSeq_peptide;Acc:NP_034478]
Context.Mean.Freeze	16	86645041	88185768	GO:0006811	1.16925	ion transport	ENSMUSG00000022935	glutamate receptor, ionotropic, kainate 1 isoform b precursor [Source:RefSeq_peptide;Acc:NP_034478]
Context.Mean.Freeze	16	86645041	88185768	GO:0008150	1.14954	biological_process	ENSMUSG00000022935	glutamate receptor, ionotropic, kainate 1 isoform b precursor [Source:RefSeq_peptide;Acc:NP_034478]
Context.Mean.Freeze	16	86645041	88185768	GO:0009987	1.13524	cellular process	ENSMUSG00000022935	glutamate receptor, ionotropic, kainate 1 isoform b precursor [Source:RefSeq_peptide;Acc:NP_034478]
Context.Mean.Freeze	16	86645041	88185768	GO:0032501	1.31075	multicellular organismal process	ENSMUSG00000022935	glutamate receptor, ionotropic, kainate 1 isoform b precursor [Source:RefSeq_peptide;Acc:NP_034478]
Context.Mean.Freeze	16	86645041	88185768	GO:0051179	1.16364	localization	ENSMUSG00000022935	glutamate receptor, ionotropic, kainate 1 isoform b precursor [Source:RefSeq_peptide;Acc:NP_034478]
Context.Mean.Freeze	16	86645041	88185768	GO:0051234	1.20631	establishment of localization	ENSMUSG00000022935	glutamate receptor, ionotropic, kainate 1 isoform b precursor [Source:RefSeq_peptide;Acc:NP_034478]
OFT.TotalActivity	17	43071283	47478487	GO:0008150	1.14954	biological_process	ENSMUSG00000023915	Tumor necrosis factor receptor superfamily member 21 precursor (TNFR- related death receptor 6) (Death receptor 6). [Source:Uniprot/SWISSPROT;Acc:Q9EPU5]
OFT.TotalActivity	17	43071283	47478487	GO:0009987	1.13524	cellular process	ENSMUSG00000023915	Tumor necrosis factor receptor superfamily member 21 precursor (TNFR- related death receptor 6) (Death receptor 6). [Source:Uniprot/SWISSPROT;Acc:Q9EPU5]
OFT.TotalActivity	17	43071283	47478487	GO:0032502	1.21928	developmental process	ENSMUSG00000023915	Tumor necrosis factor receptor superfamily member 21 precursor (TNFR- related death receptor 6) (Death receptor 6). [Source:Uniprot/SWISSPROT;Acc:Q9EPU5]
OFT.TotalActivity	17	49697206	55767784	GO:0006810	1.17183	transport	ENSMUSG00000035580	Potassium voltage-gated channel subfamily H member 8 (Voltage-gated potassium channel subunit Kv12.1) (Ether-a-go-go-like potassium channel 3) (ELK channel 3) (ELK3). [Source:Uniprot/SWISSPROT;Acc:P59111]
OFT.TotalActivity	17	49697206	55767784	GO:0006811	1.16925	ion transport	ENSMUSG00000035580	Potassium voltage-gated channel subfamily H member 8 (Voltage-gated potassium channel subunit Kv12.1) (Ether-a-go-go-like potassium channel 3) (ELK channel 3) (ELK3). [Source:Uniprot/SWISSPROT;Acc:P59111]
OFT.TotalActivity	17	49697206	55767784	GO:0007275	1.28246	multicellular organismal development	ENSMUSG00000010592	Deleted in azoospermia-like (DAZ-like autosomal) (Deleted in azoospermia-like 1). [Source:Uniprot/SWISSPROT;Acc:Q64368]
OFT.TotalActivity	17	49697206	55767784	GO:0008150	1.14954	biological_process	ENSMUSG00000024172	Beta-galactoside alpha-2,6-sialyltransferase 2 (EC 2.4.99.1) (CMP-N- acetylneuraminate-beta-galactosamide-alpha-2,6-sialyltransferase 2) (Alpha 2,6-ST 2) (Sialyltransferase 2) (ST6Gal II) (ST6Gal-II) (ST6GalII). [Source:Uniprot/SWISSPROT;Acc:Q76K27]
OFT.TotalActivity	17	49697206	55767784	GO:0008150	1.14954	biological_process	ENSMUSG00000010592	Deleted in azoospermia-like (DAZ-like autosomal) (Deleted in azoospermia-like 1). [Source:Uniprot/SWISSPROT;Acc:Q64368]
OFT.TotalActivity	17	49697206	55767784	GO:0008150	1.14954	biological_process	ENSMUSG00000035580	Potassium voltage-gated channel subfamily H member 8 (Voltage-gated potassium channel subunit Kv12.1) (Ether-a-go-go-like potassium channel 3) (ELK channel 3) (ELK3). [Source:Uniprot/SWISSPROT;Acc:P59111]
OFT.TotalActivity	17	49697206	55767784	GO:0009987	1.13524	cellular process	ENSMUSG00000024172	Beta-galactoside alpha-2,6-sialyltransferase 2 (EC 2.4.99.1) (CMP-N- acetylneuraminate-beta-galactosamide-alpha-2,6-sialyltransferase 2) (Alpha 2,6-ST 2) (Sialyltransferase 2) (ST6Gal II) (ST6Gal-II) (ST6GalII). [Source:Uniprot/SWISSPROT;Acc:Q76K27]
OFT.TotalActivity	17	49697206	55767784	GO:0009987	1.13524	cellular process	ENSMUSG00000010592	Deleted in azoospermia-like (DAZ-like autosomal) (Deleted in azoospermia-like 1). [Source:Uniprot/SWISSPROT;Acc:Q64368]
OFT.TotalActivity	17	49697206	55767784	GO:0009987	1.13524	cellular process	ENSMUSG00000035580	Potassium voltage-gated channel subfamily H member 8 (Voltage-gated potassium channel subunit Kv12.1) (Ether-a-go-go-like potassium channel 3) (ELK channel 3) (ELK3). [Source:Uniprot/SWISSPROT;Acc:P59111]
OFT.TotalActivity	17	49697206	55767784	GO:0032501	1.31075	multicellular organismal process	ENSMUSG00000010592	Deleted in azoospermia-like (DAZ-like autosomal) (Deleted in azoospermia-like 1). [Source:Uniprot/SWISSPROT;Acc:Q64368]
OFT.TotalActivity	17	49697206	55767784	GO:0032502	1.21928	developmental process	ENSMUSG00000010592	Deleted in azoospermia-like (DAZ-like autosomal) (Deleted in azoospermia-like 1). [Source:Uniprot/SWISSPROT;Acc:Q64368]
OFT.TotalActivity	17	49697206	55767784	GO:0044237	1.17907	cellular metabolic process	ENSMUSG00000024172	Beta-galactoside alpha-2,6-sialyltransferase 2 (EC 2.4.99.1) (CMP-N- acetylneuraminate-beta-galactosamide-alpha-2,6-sialyltransferase 2) (Alpha 2,6-ST 2) (Sialyltransferase 2) (ST6Gal II) (ST6Gal-II) (ST6GalII). [Source:Uniprot/SWISSPROT;Acc:Q76K27]
OFT.TotalActivity	17	49697206	55767784	GO:0044237	1.17907	cellular metabolic process	ENSMUSG00000010592	Deleted in azoospermia-like (DAZ-like autosomal) (Deleted in azoospermia-like 1). [Source:Uniprot/SWISSPROT;Acc:Q64368]
OFT.TotalActivity	17	49697206	55767784	GO:0044237	1.17907	cellular metabolic process	ENSMUSG00000035580	Potassium voltage-gated channel subfamily H member 8 (Voltage-gated potassium channel subunit Kv12.1) (Ether-a-go-go-like potassium channel 3) (ELK channel 3) (ELK3). [Source:Uniprot/SWISSPROT;Acc:P59111]
OFT.TotalActivity	17	49697206	55767784	GO:0051179	1.16364	localization	ENSMUSG00000035580	Potassium voltage-gated channel subfamily H member 8 (Voltage-gated potassium channel subunit Kv12.1) (Ether-a-go-go-like potassium channel 3) (ELK channel 3) (ELK3). [Source:Uniprot/SWISSPROT;Acc:P59111]
OFT.TotalActivity	17	49697206	55767784	GO:0051234	1.20631	establishment of localization	ENSMUSG00000035580	Potassium voltage-gated channel subfamily H member 8 (Voltage-gated potassium channel subunit Kv12.1) (Ether-a-go-go-like potassium channel 3) (ELK channel 3) (ELK3). [Source:Uniprot/SWISSPROT;Acc:P59111]
FN.Latency	17	61007700	64061791	GO:0007275	1.28246	multicellular organismal development	ENSMUSG00000048915	Ephrin-A5 precursor (EPH-related receptor tyrosine kinase ligand 7) (LERK-7) (AL-1). [Source:Uniprot/SWISSPROT;Acc:O08543]
FN.Latency	17	61007700	64061791	GO:0008150	1.14954	biological_process	ENSMUSG00000048915	Ephrin-A5 precursor (EPH-related receptor tyrosine kinase ligand 7) (LERK-7) (AL-1). [Source:Uniprot/SWISSPROT;Acc:O08543]
FN.Latency	17	61007700	64061791	GO:0008150	1.14954	biological_process	ENSMUSG00000023965	F-box/LRR-repeat protein 17 (F-box and leucine-rich repeat protein 17) (F-box only protein 13) (Fragment). [Source:Uniprot/SWISSPROT;Acc:Q9QZN1]
FN.Latency	17	61007700	64061791	GO:0009987	1.13524	cellular process	ENSMUSG00000048915	Ephrin-A5 precursor (EPH-related receptor tyrosine kinase ligand 7) (LERK-7) (AL-1). [Source:Uniprot/SWISSPROT;Acc:O08543]
FN.Latency	17	61007700	64061791	GO:0009987	1.13524	cellular process	ENSMUSG00000023965	F-box/LRR-repeat protein 17 (F-box and leucine-rich repeat protein 17) (F-box only protein 13) (Fragment). [Source:Uniprot/SWISSPROT;Acc:Q9QZN1]
FN.Latency	17	61007700	64061791	GO:0032501	1.31075	multicellular organismal process	ENSMUSG00000048915	Ephrin-A5 precursor (EPH-related receptor tyrosine kinase ligand 7) (LERK-7) (AL-1). [Source:Uniprot/SWISSPROT;Acc:O08543]
FN.Latency	17	61007700	64061791	GO:0032502	1.21928	developmental process	ENSMUSG00000048915	Ephrin-A5 precursor (EPH-related receptor tyrosine kinase ligand 7) (LERK-7) (AL-1). [Source:Uniprot/SWISSPROT;Acc:O08543]
FN.Latency	17	61007700	64061791	GO:0044237	1.17907	cellular metabolic process	ENSMUSG00000023965	F-box/LRR-repeat protein 17 (F-box and leucine-rich repeat protein 17) (F-box only protein 13) (Fragment). [Source:Uniprot/SWISSPROT;Acc:Q9QZN1]
FN.Latency	17	61007700	64061791	GO:0048731	1.20693	system development	ENSMUSG00000048915	Ephrin-A5 precursor (EPH-related receptor tyrosine kinase ligand 7) (LERK-7) (AL-1). [Source:Uniprot/SWISSPROT;Acc:O08543]
FN.Latency	17	61007700	64061791	GO:0048856	1.2474	anatomical structure development	ENSMUSG00000048915	Ephrin-A5 precursor (EPH-related receptor tyrosine kinase ligand 7) (LERK-7) (AL-1). [Source:Uniprot/SWISSPROT;Acc:O08543]
FN.Latency	17	61007700	64061791	GO:0051179	1.16364	localization	ENSMUSG00000048915	Ephrin-A5 precursor (EPH-related receptor tyrosine kinase ligand 7) (LERK-7) (AL-1). [Source:Uniprot/SWISSPROT;Acc:O08543]
OFT.TotalActivity	17	78754731	82558619	GO:0008150	1.14954	biological_process	ENSMUSG00000024074	Cysteine-rich motor neuron 1 protein precursor (CRIM-1). [Source:Uniprot/SWISSPROT;Acc:Q9JLL0]
OFT.TotalActivity	17	78754731	82558619	GO:0008150	1.14954	biological_process	ENSMUSG00000024070	Serine/threonine-protein kinase D3 (EC 2.7.11.13) (Protein kinase C nu type) (nPKC-nu). [Source:Uniprot/SWISSPROT;Acc:Q8K1Y2]
OFT.TotalActivity	17	78754731	82558619	GO:0009987	1.13524	cellular process	ENSMUSG00000024074	Cysteine-rich motor neuron 1 protein precursor (CRIM-1). [Source:Uniprot/SWISSPROT;Acc:Q9JLL0]
OFT.TotalActivity	17	78754731	82558619	GO:0009987	1.13524	cellular process	ENSMUSG00000024070	Serine/threonine-protein kinase D3 (EC 2.7.11.13) (Protein kinase C nu type) (nPKC-nu). [Source:Uniprot/SWISSPROT;Acc:Q8K1Y2]
OFT.TotalActivity	17	78754731	82558619	GO:0032502	1.21928	developmental process	ENSMUSG00000024074	Cysteine-rich motor neuron 1 protein precursor (CRIM-1). [Source:Uniprot/SWISSPROT;Acc:Q9JLL0]
OFT.TotalActivity	17	78754731	82558619	GO:0044237	1.17907	cellular metabolic process	ENSMUSG00000024070	Serine/threonine-protein kinase D3 (EC 2.7.11.13) (Protein kinase C nu type) (nPKC-nu). [Source:Uniprot/SWISSPROT;Acc:Q8K1Y2]
OFT.TotalActivity	17	78754731	82558619	GO:0048856	1.2474	anatomical structure development	ENSMUSG00000024074	Cysteine-rich motor neuron 1 protein precursor (CRIM-1). [Source:Uniprot/SWISSPROT;Acc:Q9JLL0]
OFT.TotalActivity	19	3717262	6063607	GO:0007275	1.28246	multicellular organismal development	ENSMUSG00000056201	Cofilin-1 (Cofilin, non-muscle isoform). [Source:Uniprot/SWISSPROT;Acc:P18760]
OFT.TotalActivity	19	3717262	6063607	GO:0008150	1.14954	biological_process	ENSMUSG00000056201	Cofilin-1 (Cofilin, non-muscle isoform). [Source:Uniprot/SWISSPROT;Acc:P18760]
OFT.TotalActivity	19	3717262	6063607	GO:0009987	1.13524	cellular process	ENSMUSG00000056201	Cofilin-1 (Cofilin, non-muscle isoform). [Source:Uniprot/SWISSPROT;Acc:P18760]
OFT.TotalActivity	19	3717262	6063607	GO:0030836	51.9481	positive regulation of actin filament depolymerization	ENSMUSG00000056201	Cofilin-1 (Cofilin, non-muscle isoform). [Source:Uniprot/SWISSPROT;Acc:P18760]
OFT.TotalActivity	19	3717262	6063607	GO:0032501	1.31075	multicellular organismal process	ENSMUSG00000056201	Cofilin-1 (Cofilin, non-muscle isoform). [Source:Uniprot/SWISSPROT;Acc:P18760]
OFT.TotalActivity	19	3717262	6063607	GO:0032502	1.21928	developmental process	ENSMUSG00000056201	Cofilin-1 (Cofilin, non-muscle isoform). [Source:Uniprot/SWISSPROT;Acc:P18760]
OFT.TotalActivity	19	3717262	6063607	GO:0044237	1.17907	cellular metabolic process	ENSMUSG00000056201	Cofilin-1 (Cofilin, non-muscle isoform). [Source:Uniprot/SWISSPROT;Acc:P18760]
OFT.TotalActivity	19	3717262	6063607	GO:0048731	1.20693	system development	ENSMUSG00000056201	Cofilin-1 (Cofilin, non-muscle isoform). [Source:Uniprot/SWISSPROT;Acc:P18760]
OFT.TotalActivity	19	3717262	6063607	GO:0048856	1.2474	anatomical structure development	ENSMUSG00000056201	Cofilin-1 (Cofilin, non-muscle isoform). [Source:Uniprot/SWISSPROT;Acc:P18760]
OFT.TotalActivity	19	3717262	6063607	GO:0051179	1.16364	localization	ENSMUSG00000056201	Cofilin-1 (Cofilin, non-muscle isoform). [Source:Uniprot/SWISSPROT;Acc:P18760]
EPM.OpenArmTime	X	148556976	155670678	GO:0002089	>50	lens morphogenesis in camera-type eye	ENSMUSG00000045180	Protein Shroom2 (Protein Apxl). [Source:Uniprot/SWISSPROT;Acc:A2ALU4]
EPM.OpenArmTime	X	148556976	155670678	GO:0007275	1.28246	multicellular organismal development	ENSMUSG00000057457	Metalloendopeptidase homolog PEX (EC 3.4.24.-) (Phosphate regulating neutral endopeptidase) (X-linked hypophosphatemia protein) (HYP) (Vitamin D-resistant hypophosphatemic rickets protein). [Source:Uniprot/SWISSPROT;Acc:P70669]
EPM.OpenArmTime	X	148556976	155670678	GO:0007275	1.28246	multicellular organismal development	ENSMUSG00000045180	Protein Shroom2 (Protein Apxl). [Source:Uniprot/SWISSPROT;Acc:A2ALU4]
EPM.OpenArmTime	X	148556976	155670678	GO:0008057	>50	eye pigment granule organization and biogenesis	ENSMUSG00000045180	Protein Shroom2 (Protein Apxl). [Source:Uniprot/SWISSPROT;Acc:A2ALU4]
EPM.OpenArmTime	X	148556976	155670678	GO:0008150	1.14954	biological_process	ENSMUSG00000057457	Metalloendopeptidase homolog PEX (EC 3.4.24.-) (Phosphate regulating neutral endopeptidase) (X-linked hypophosphatemia protein) (HYP) (Vitamin D-resistant hypophosphatemic rickets protein). [Source:Uniprot/SWISSPROT;Acc:P70669]
EPM.OpenArmTime	X	148556976	155670678	GO:0008150	1.14954	biological_process	ENSMUSG00000045180	Protein Shroom2 (Protein Apxl). [Source:Uniprot/SWISSPROT;Acc:A2ALU4]
EPM.OpenArmTime	X	148556976	155670678	GO:0009987	1.13524	cellular process	ENSMUSG00000057457	Metalloendopeptidase homolog PEX (EC 3.4.24.-) (Phosphate regulating neutral endopeptidase) (X-linked hypophosphatemia protein) (HYP) (Vitamin D-resistant hypophosphatemic rickets protein). [Source:Uniprot/SWISSPROT;Acc:P70669]
EPM.OpenArmTime	X	148556976	155670678	GO:0009987	1.13524	cellular process	ENSMUSG00000045180	Protein Shroom2 (Protein Apxl). [Source:Uniprot/SWISSPROT;Acc:A2ALU4]
EPM.OpenArmTime	X	148556976	155670678	GO:0032501	1.31075	multicellular organismal process	ENSMUSG00000057457	Metalloendopeptidase homolog PEX (EC 3.4.24.-) (Phosphate regulating neutral endopeptidase) (X-linked hypophosphatemia protein) (HYP) (Vitamin D-resistant hypophosphatemic rickets protein). [Source:Uniprot/SWISSPROT;Acc:P70669]
EPM.OpenArmTime	X	148556976	155670678	GO:0032501	1.31075	multicellular organismal process	ENSMUSG00000045180	Protein Shroom2 (Protein Apxl). [Source:Uniprot/SWISSPROT;Acc:A2ALU4]
EPM.OpenArmTime	X	148556976	155670678	GO:0032502	1.21928	developmental process	ENSMUSG00000057457	Metalloendopeptidase homolog PEX (EC 3.4.24.-) (Phosphate regulating neutral endopeptidase) (X-linked hypophosphatemia protein) (HYP) (Vitamin D-resistant hypophosphatemic rickets protein). [Source:Uniprot/SWISSPROT;Acc:P70669]
EPM.OpenArmTime	X	148556976	155670678	GO:0032502	1.21928	developmental process	ENSMUSG00000045180	Protein Shroom2 (Protein Apxl). [Source:Uniprot/SWISSPROT;Acc:A2ALU4]
EPM.OpenArmTime	X	148556976	155670678	GO:0044237	1.17907	cellular metabolic process	ENSMUSG00000057457	Metalloendopeptidase homolog PEX (EC 3.4.24.-) (Phosphate regulating neutral endopeptidase) (X-linked hypophosphatemia protein) (HYP) (Vitamin D-resistant hypophosphatemic rickets protein). [Source:Uniprot/SWISSPROT;Acc:P70669]
EPM.OpenArmTime	X	148556976	155670678	GO:0048731	1.20693	system development	ENSMUSG00000057457	Metalloendopeptidase homolog PEX (EC 3.4.24.-) (Phosphate regulating neutral endopeptidase) (X-linked hypophosphatemia protein) (HYP) (Vitamin D-resistant hypophosphatemic rickets protein). [Source:Uniprot/SWISSPROT;Acc:P70669]
EPM.OpenArmTime	X	148556976	155670678	GO:0048731	1.20693	system development	ENSMUSG00000045180	Protein Shroom2 (Protein Apxl). [Source:Uniprot/SWISSPROT;Acc:A2ALU4]
EPM.OpenArmTime	X	148556976	155670678	GO:0048856	1.2474	anatomical structure development	ENSMUSG00000057457	Metalloendopeptidase homolog PEX (EC 3.4.24.-) (Phosphate regulating neutral endopeptidase) (X-linked hypophosphatemia protein) (HYP) (Vitamin D-resistant hypophosphatemic rickets protein). [Source:Uniprot/SWISSPROT;Acc:P70669]
EPM.OpenArmTime	X	148556976	155670678	GO:0048856	1.2474	anatomical structure development	ENSMUSG00000045180	Protein Shroom2 (Protein Apxl). [Source:Uniprot/SWISSPROT;Acc:A2ALU4]
EPM.OpenArmTime	X	148556976	155670678	GO:0051179	1.16364	localization	ENSMUSG00000045180	Protein Shroom2 (Protein Apxl). [Source:Uniprot/SWISSPROT;Acc:A2ALU4]
EPM.OpenArmTime	X	148556976	155670678	GO:0051234	1.20631	establishment of localization	ENSMUSG00000045180	Protein Shroom2 (Protein Apxl). [Source:Uniprot/SWISSPROT;Acc:A2ALU4]
